# Supplementary material for: [(1,3-Benzothia­zol-2-yl)amino­carbon­yl]meth­yl piperidine-1-carbodithio­ate monohydrate
Source: Acta Crystallogr Sect E Struct Rep Online. 2011 May 25;67(Pt 6):o1488. doi: 10.1107/S1600536811018460 (PMC3120394; doi:10.1107/S1600536811018460)
Supplement: Supplementary file 1 [file e-67-o1488-sup1.cif]

##############################################################################
#                                                                            #
# This CIF contains the data in a paper accepted for publication in          #
# Acta Crystallographica Section E. It conforms to the requirements of       #
# Notes for Authors for Acta Crystallographica Section E, and has been       #
# peer reviewed under the auspices of the IUCr Commission on Journals.       #
#                                                                            #
# Full details of the Crystallographic Information File format               #
# are given in the paper "The Crystallographic Information File (CIF):       #
# a New Standard Archive File for Crystallography" by S. R. Hall, F. H.      #
# Allen and I. D. Brown [Acta Cryst. (1991), A47, 655-685].                  #
#                                                                            #
# The current version of the core CIF dictionary is obtainable from          #
# ftp://ftp.iucr.org/pub/cif_core.dic.                                       #
#                                                                            #
# Software is freely available for graphical display of the structure(s)     #
# in this CIF. For information consult the CIF software page                 #
# http://www.iucr.org/resources/cif/software.                                #
#                                                                            #
# This file may be used for bona fide research purposes within the           #
# scientific community so long as proper attribution is given to the journal # 
# article from which it was obtained.                                        #
#                                                                            #
##############################################################################
data_global
_audit_creation_method     'from SHELXL-97 '
_journal_date_recd_electronic     2011-05-11
_journal_date_accepted     2011-05-16
_journal_name_full     'Acta Crystallographica, Section E'
_journal_year     2011
_journal_volume     67
_journal_issue      6
_journal_page_first     o1488
_journal_page_last     o1488
_journal_paper_category     QO
_journal_coeditor_code     FJ2417
loop_
    _publ_contact_author_name
    _publ_contact_author_address
    _publ_contact_author_email
    _publ_contact_author_fax
    _publ_contact_author_phone
    'Prof Hong-bin Zhao'
;
Department of Organic Chemistry
the College of Chemistry
Xiangtan University
Hunan, 411105
People's Republic of China
and
Environmental Engineering
Dongguan University of Technology
Guangdong, 523808
People's Republic of China
;
 zhaohbhanlf@163.com '86-731-58292477' '86-731-58292477'
_publ_section_title
;
[(1,3-Benzothiazol-2-yl)aminocarbonyl]methyl piperidine-1-carbodithioate
monohydrate
;
loop_
    _publ_author_name
    _publ_author_footnote
    _publ_author_address
    'Lu, Xu-Jia' ?
;
Department of Organic Chemistry
the College of Chemistry
Xiangtan University
Hunan 411105
People's Republic of China
;
    'Zhao, Hong-Bin' ?
;
Environmental Engineering
Dongguan University of Technology
Guangdong 523808
People's Republic of China
and
Department of Organic Chemistry
the College of Chemistry
Xiangtan University
Hunan 411105
People's Republic of China
;
    'Chen, Liang' ?
;
Department of Organic Chemistry
the College of Chemistry
Xiangtan University
Hunan 411105
People's Republic of China
;
    'Yang, De-Liang' ?
;
Department of Organic Chemistry
the College of Chemistry
Xiangtan University
Hunan 411105
People's Republic of China
;
    'Wang, Bang-Ying' ?
;
Department of Organic Chemistry
the College of Chemistry
Xiangtan University
Hunan 411105
People's Republic of China
;
data_I
_chemical_name_systematic
;
{[(1,3-Benzothiazol-2-yl)aminocarbonyl]methyl} piperidine-1-carbodithioate
monohydrate
;
_chemical_name_common     ?
_chemical_formula_moiety     'C15 H17 N3 O S3, H2 O'
_chemical_formula_sum     'C15 H19 N3 O2 S3'
_chemical_formula_iupac     'C15 H17 N3 O S3, H2 O'
_chemical_formula_weight     369.39
_chemical_melting_point     ?
_symmetry_cell_setting     monoclinic
_symmetry_space_group_name_H-M     'P 21/c'
_symmetry_space_group_name_Hall     '-P 2ybc'
loop_
    _symmetry_equiv_pos_as_xyz
    'x, y, z'
    '-x, y+1/2, -z+1/2'
    '-x, -y, -z'
    'x, -y-1/2, z-1/2'
_cell_length_a     10.6326(3)
_cell_length_b     12.0735(3)
_cell_length_c     14.7824(4)
_cell_angle_alpha     90.00
_cell_angle_beta     113.133(2)
_cell_angle_gamma     90.00
_cell_volume     1745.08(8)
_cell_formula_units_Z     4
_cell_measurement_reflns_used     8358
_cell_measurement_theta_min     3.00
_cell_measurement_theta_max     27.52
_cell_measurement_temperature     296(2)
_exptl_crystal_description     block
_exptl_crystal_colour     colorless
_exptl_crystal_size_max     0.20
_exptl_crystal_size_mid     0.20
_exptl_crystal_size_min     0.20
_exptl_crystal_density_diffrn     1.406
_exptl_crystal_density_meas     ?
_exptl_crystal_density_method     'not measured'
_exptl_crystal_F_000     776
_exptl_absorpt_coefficient_mu     0.436
_exptl_absorpt_correction_type     multi-scan
_exptl_absorpt_process_details     '(SADABS; Sheldrick, 2004)'
_exptl_absorpt_correction_T_min     0.9178
_exptl_absorpt_correction_T_max     0.9178
_exptl_special_details
;
;
_diffrn_ambient_temperature     296(2)
_diffrn_radiation_type     MoK\a
_diffrn_radiation_wavelength     0.71073
_diffrn_radiation_source     'fine-focus sealed tube'
_diffrn_radiation_monochromator     graphite
_diffrn_measurement_device_type     'Bruker APEXII CCD area-detector'
_diffrn_measurement_method     '\f and \w'
_diffrn_detector_area_resol_mean     ?
_diffrn_reflns_number     15147
_diffrn_reflns_av_R_equivalents     0.0200
_diffrn_reflns_av_sigmaI/netI     0.0184
_diffrn_reflns_theta_min     3.00
_diffrn_reflns_theta_max     27.52
_diffrn_reflns_theta_full     27.52
_diffrn_measured_fraction_theta_max     0.991
_diffrn_measured_fraction_theta_full     0.991
_diffrn_reflns_limit_h_min     -12
_diffrn_reflns_limit_h_max     13
_diffrn_reflns_limit_k_min     -14
_diffrn_reflns_limit_k_max     15
_diffrn_reflns_limit_l_min     -19
_diffrn_reflns_limit_l_max     19
_diffrn_standards_number     ?
_diffrn_standards_interval_count     ?
_diffrn_standards_interval_time     ?
_diffrn_standards_decay_%     ?
_refine_special_details
;
Refinement of <i>F</i>^2^ against ALL reflections. The weighted <i>R</i>-factor
<i>wR</i> and goodness of fit <i>S</i> are based on <i>F</i>^2^, conventional
<i>R</i>-factors <i>R</i> are based on <i>F</i>, with <i>F</i> set to zero for
negative <i>F</i>^2^. The threshold expression of <i>F</i>^2^ >
\s(<i>F</i>^2^) is used only for calculating <i>R</i>-factors(gt) <i>etc</i>.
and is not relevant to the choice of reflections for refinement.
<i>R</i>-factors based on <i>F</i>^2^ are statistically about twice as large
as those based on <i>F</i>, and <i>R</i>- factors based on ALL data will be
even larger.
;
_reflns_number_total     3992
_reflns_number_gt     3497
_reflns_threshold_expression     I>2\s(I)
_refine_ls_structure_factor_coef     Fsqd
_refine_ls_matrix_type     full
_refine_ls_R_factor_all     0.0390
_refine_ls_R_factor_gt     0.0336
_refine_ls_wR_factor_gt     0.0905
_refine_ls_wR_factor_ref     0.0948
_refine_ls_goodness_of_fit_ref     1.105
_refine_ls_restrained_S_all     1.105
_refine_ls_number_reflns     3992
_refine_ls_number_parameters     202
_refine_ls_number_restraints     0
_refine_ls_hydrogen_treatment     constr
_refine_ls_weighting_scheme     calc
_refine_ls_weighting_details
         'calc w=1/[\s^2^(Fo^2^)+(0.0424P)^2^+0.6208P] where P=(Fo^2^+2Fc^2^)/3'
_atom_sites_solution_hydrogens     geom
_atom_sites_solution_primary     direct
_atom_sites_solution_secondary     difmap
_refine_ls_shift/su_max     0.000
_refine_ls_shift/su_mean     0.000
_refine_diff_density_max     0.205
_refine_diff_density_min     -0.300
_refine_ls_extinction_method     none
_refine_ls_extinction_coef     ?
loop_
    _atom_type_symbol
    _atom_type_description
    _atom_type_scat_dispersion_real
    _atom_type_scat_dispersion_imag
    _atom_type_scat_source
    'C' 'C' 0.0030 0.0020
                         'International Tables Vol C Tables 4.2.6.8 and 6.1.1.4'
    'H' 'H' 0.0000 0.0000
                         'International Tables Vol C Tables 4.2.6.8 and 6.1.1.4'
    'N' 'N' 0.0060 0.0030
                         'International Tables Vol C Tables 4.2.6.8 and 6.1.1.4'
    'O' 'O' 0.0110 0.0060
                         'International Tables Vol C Tables 4.2.6.8 and 6.1.1.4'
    'S' 'S' 0.1250 0.1230
                         'International Tables Vol C Tables 4.2.6.8 and 6.1.1.4'
_computing_data_collection     'APEX2 (Bruker, 2004)'
_computing_cell_refinement     'SAINT (Bruker, 2004)'
_computing_data_reduction     'SAINT (Bruker, 2004)'
_computing_structure_solution     'SHELXS97 (Sheldrick, 2008)'
_computing_structure_refinement     'SHELXL97 (Sheldrick, 2008)'
_computing_molecular_graphics     'SHELXTL (Sheldrick, 2008)'
_computing_publication_material     'SHELXTL (Sheldrick, 2008)'
loop_
    _atom_site_type_symbol
    _atom_site_label
    _atom_site_fract_x
    _atom_site_fract_y
    _atom_site_fract_z
    _atom_site_U_iso_or_equiv
    _atom_site_adp_type
    _atom_site_calc_flag
    _atom_site_refinement_flags
    _atom_site_occupancy
    _atom_site_symmetry_multiplicity
    _atom_site_disorder_assembly
    _atom_site_disorder_group
    S S3 -0.11155(5) 0.39341(3) 0.39288(3) 0.04084(12) Uani d . 1 1 . .
    S S2 0.14706(5) 0.19374(3) 0.16270(3) 0.04125(12) Uani d . 1 1 . .
    S S1 0.34529(6) 0.24704(5) 0.36726(3) 0.05848(15) Uani d . 1 1 . .
    O O1 0.00460(15) 0.32824(10) 0.26734(10) 0.0505(3) Uani d . 1 1 . .
    N N3 -0.14307(15) 0.20161(10) 0.46198(10) 0.0387(3) Uani d . 1 1 . .
    N N1 0.37483(17) 0.30273(14) 0.20291(11) 0.0504(4) Uani d . 1 1 . .
    N N2 -0.02961(10) 0.18869(7) 0.35648(7) 0.0398(3) Uani d . 1 1 . .
    H H3 -0.0250 0.1209 0.3715 0.060 Uiso d R 1 1 . .
    C C15 -0.19188(10) 0.38955(7) 0.47513(7) 0.0390(3) Uani d R 1 1 . .
    C C14 -0.24377(10) 0.47707(7) 0.51145(7) 0.0524(4) Uani d R 1 1 . .
    H H14 -0.2375 0.5497 0.4927 0.063 Uiso calc R 1 1 . .
    C C13 -0.3046(2) 0.45284(17) 0.57595(18) 0.0621(5) Uani d . 1 1 . .
    H H13 -0.3404 0.5099 0.6008 0.075 Uiso calc R 1 1 . .
    C C12 -0.3132(2) 0.34427(18) 0.60443(17) 0.0607(5) Uani d . 1 1 . .
    H H12 -0.3539 0.3300 0.6486 0.073 Uiso calc R 1 1 . .
    C C11 -0.2626(2) 0.25758(15) 0.56845(15) 0.0506(4) Uani d . 1 1 . .
    H H11 -0.2696 0.1852 0.5874 0.061 Uiso calc R 1 1 . .
    C C10 -0.20087(17) 0.28022(13) 0.50311(12) 0.0381(3) Uani d . 1 1 . .
    C C9 -0.09440(16) 0.24949(12) 0.40459(11) 0.0344(3) Uani d . 1 1 . .
    C C8 0.01508(18) 0.23052(13) 0.28907(12) 0.0389(3) Uani d . 1 1 . .
    C C7 0.0712(2) 0.14189(14) 0.24244(13) 0.0450(4) Uani d . 1 1 . .
    H H7A -0.0025 0.0920 0.2054 0.054 Uiso calc R 1 1 . .
    H H7B 0.1392 0.0992 0.2943 0.054 Uiso calc R 1 1 . .
    C C6 0.30123(18) 0.25403(13) 0.24634(12) 0.0401(3) Uani d . 1 1 . .
    C C1 0.3334(2) 0.31304(17) 0.09552(13) 0.0524(5) Uani d . 1 1 . .
    H H1A 0.2466 0.2758 0.0618 0.063 Uiso calc R 1 1 . .
    H H1B 0.4010 0.2776 0.0763 0.063 Uiso calc R 1 1 . .
    C C2 0.3200(2) 0.43266(18) 0.06582(15) 0.0607(5) Uani d . 1 1 . .
    H H2A 0.2454 0.4658 0.0785 0.073 Uiso calc R 1 1 . .
    H H2B 0.2983 0.4380 -0.0042 0.073 Uiso calc R 1 1 . .
    C C3 0.4502(3) 0.4956(2) 0.1215(2) 0.0794(7) Uani d . 1 1 . .
    H H3A 0.4357 0.5738 0.1057 0.095 Uiso calc R 1 1 . .
    H H3B 0.5218 0.4697 0.1016 0.095 Uiso calc R 1 1 . .
    C C4 0.4948(3) 0.4796(2) 0.23209(18) 0.0701(6) Uani d . 1 1 . .
    H H4A 0.5832 0.5144 0.2661 0.084 Uiso calc R 1 1 . .
    H H4B 0.4295 0.5156 0.2534 0.084 Uiso calc R 1 1 . .
    C C5 0.5044(2) 0.3595(2) 0.25880(17) 0.0632(5) Uani d . 1 1 . .
    H H5A 0.5774 0.3253 0.2449 0.076 Uiso calc R 1 1 . .
    H H5B 0.5261 0.3520 0.3287 0.076 Uiso calc R 1 1 . .
    O O2 0.99835(17) 0.03537(10) 0.61071(10) 0.0591(4) Uani d . 1 1 . .
    H H2'A 0.9501 0.0735 0.5538 0.089 Uiso d R 1 1 . .
    H H2'B 1.0111 0.0822 0.6617 0.089 Uiso d R 1 1 . .
loop_
    _atom_site_aniso_label
    _atom_site_aniso_U_11
    _atom_site_aniso_U_22
    _atom_site_aniso_U_33
    _atom_site_aniso_U_12
    _atom_site_aniso_U_13
    _atom_site_aniso_U_23
    S3 0.0527(3) 0.02621(18) 0.0499(2) 0.00354(15) 0.0270(2) 0.00531(15)
    S2 0.0520(3) 0.0395(2) 0.0354(2) -0.00204(17) 0.02063(18) -0.00248(15)
    S1 0.0800(4) 0.0582(3) 0.0310(2) 0.0053(2) 0.0152(2) 0.00416(19)
    O1 0.0772(9) 0.0309(6) 0.0565(8) 0.0079(6) 0.0403(7) 0.0086(5)
    N3 0.0505(8) 0.0279(6) 0.0419(7) -0.0021(5) 0.0225(6) 0.0002(5)
    N1 0.0531(9) 0.0581(9) 0.0363(7) -0.0110(7) 0.0135(7) 0.0000(7)
    N2 0.0581(9) 0.0250(6) 0.0431(7) 0.0033(6) 0.0273(7) 0.0030(5)
    C15 0.0415(8) 0.0336(8) 0.0442(8) 0.0010(6) 0.0192(7) 0.0000(6)
    C14 0.0612(11) 0.0352(8) 0.0684(12) 0.0057(8) 0.0336(10) -0.0015(8)
    C13 0.0706(13) 0.0503(11) 0.0828(15) 0.0061(9) 0.0490(12) -0.0094(10)
    C12 0.0674(13) 0.0575(12) 0.0762(14) -0.0045(10) 0.0487(12) -0.0074(10)
    C11 0.0603(11) 0.0418(9) 0.0611(11) -0.0072(8) 0.0362(10) -0.0022(8)
    C10 0.0407(8) 0.0330(7) 0.0426(8) -0.0021(6) 0.0185(7) -0.0021(6)
    C9 0.0405(8) 0.0261(7) 0.0359(7) 0.0006(6) 0.0144(6) 0.0010(5)
    C8 0.0495(9) 0.0318(8) 0.0386(8) 0.0030(6) 0.0209(7) 0.0021(6)
    C7 0.0632(11) 0.0318(8) 0.0496(9) 0.0011(7) 0.0325(9) 0.0010(7)
    C6 0.0515(9) 0.0328(7) 0.0343(8) 0.0058(7) 0.0151(7) 0.0012(6)
    C1 0.0619(12) 0.0603(11) 0.0391(9) -0.0108(9) 0.0243(8) -0.0040(8)
    C2 0.0705(14) 0.0633(13) 0.0498(11) 0.0025(10) 0.0252(10) 0.0052(9)
    C3 0.0941(19) 0.0622(14) 0.0802(16) -0.0202(13) 0.0324(14) 0.0070(12)
    C4 0.0686(14) 0.0641(13) 0.0749(15) -0.0181(11) 0.0252(12) -0.0150(12)
    C5 0.0502(11) 0.0731(14) 0.0565(12) -0.0111(10) 0.0103(9) -0.0025(11)
    O2 0.1018(11) 0.0269(6) 0.0487(7) 0.0058(6) 0.0297(7) 0.0001(5)
_geom_special_details
;
All e.s.d.'s (except the e.s.d. in the dihedral angle between two l.s. planes)
are estimated using the full covariance matrix. The cell e.s.d.'s are taken
into account individually in the estimation of e.s.d.'s in distances, angles
and torsion angles; correlations between e.s.d.'s in cell parameters are only
used when they are defined by crystal symmetry. An approximate (isotropic)
treatment of cell e.s.d.'s is used for estimating e.s.d.'s involving l.s.
planes.
;
loop_
    _geom_bond_atom_site_label_1
    _geom_bond_atom_site_label_2
    _geom_bond_site_symmetry_2
    _geom_bond_distance
    _geom_bond_publ_flag
    S3 C15 . 1.7395(10) ?
    S3 C9 . 1.7486(15) ?
    S2 C6 . 1.7757(18) ?
    S2 C7 . 1.7828(17) ?
    S1 C6 . 1.6624(16) ?
    O1 C8 . 1.2163(19) ?
    N3 C9 . 1.291(2) ?
    N3 C10 . 1.394(2) ?
    N1 C6 . 1.329(2) ?
    N1 C5 . 1.468(3) ?
    N1 C1 . 1.477(2) ?
    N2 C8 . 1.3586(18) ?
    N2 C9 . 1.3799(17) ?
    N2 H3 . 0.8445 ?
    C15 C14 . 1.3936 ?
    C15 C10 . 1.3978(18) ?
    C14 C13 . 1.377(2) ?
    C14 H14 . 0.9300 ?
    C13 C12 . 1.391(3) ?
    C13 H13 . 0.9300 ?
    C12 C11 . 1.376(3) ?
    C12 H12 . 0.9300 ?
    C11 C10 . 1.392(2) ?
    C11 H11 . 0.9300 ?
    C8 C7 . 1.517(2) ?
    C7 H7A . 0.9700 ?
    C7 H7B . 0.9700 ?
    C1 C2 . 1.500(3) ?
    C1 H1A . 0.9700 ?
    C1 H1B . 0.9700 ?
    C2 C3 . 1.508(3) ?
    C2 H2A . 0.9700 ?
    C2 H2B . 0.9700 ?
    C3 C4 . 1.525(3) ?
    C3 H3A . 0.9700 ?
    C3 H3B . 0.9700 ?
    C4 C5 . 1.496(3) ?
    C4 H4A . 0.9700 ?
    C4 H4B . 0.9700 ?
    C5 H5A . 0.9700 ?
    C5 H5B . 0.9700 ?
    O2 H2'A . 0.9186 ?
    O2 H2'B . 0.9083 ?
loop_
    _geom_angle_atom_site_label_1
    _geom_angle_atom_site_label_2
    _geom_angle_atom_site_label_3
    _geom_angle_site_symmetry_1
    _geom_angle_site_symmetry_3
    _geom_angle
    _geom_angle_publ_flag
    C15 S3 C9 . . 87.99(6) ?
    C6 S2 C7 . . 102.54(8) ?
    C9 N3 C10 . . 109.94(13) ?
    C6 N1 C5 . . 122.35(16) ?
    C6 N1 C1 . . 124.96(15) ?
    C5 N1 C1 . . 112.56(16) ?
    C8 N2 C9 . . 124.72(11) ?
    C8 N2 H3 . . 123.5 ?
    C9 N2 H3 . . 111.7 ?
    C14 C15 C10 . . 121.23(8) ?
    C14 C15 S3 . . 128.8 ?
    C10 C15 S3 . . 109.98(9) ?
    C13 C14 C15 . . 118.06(9) ?
    C13 C14 H14 . . 121.0 ?
    C15 C14 H14 . . 121.0 ?
    C14 C13 C12 . . 120.96(16) ?
    C14 C13 H13 . . 119.5 ?
    C12 C13 H13 . . 119.5 ?
    C11 C12 C13 . . 121.18(18) ?
    C11 C12 H12 . . 119.4 ?
    C13 C12 H12 . . 119.4 ?
    C12 C11 C10 . . 118.79(17) ?
    C12 C11 H11 . . 120.6 ?
    C10 C11 H11 . . 120.6 ?
    C11 C10 N3 . . 125.33(15) ?
    C11 C10 C15 . . 119.77(14) ?
    N3 C10 C15 . . 114.89(13) ?
    N3 C9 N2 . . 120.70(13) ?
    N3 C9 S3 . . 117.19(12) ?
    N2 C9 S3 . . 122.09(10) ?
    O1 C8 N2 . . 122.14(14) ?
    O1 C8 C7 . . 125.17(15) ?
    N2 C8 C7 . . 112.63(13) ?
    C8 C7 S2 . . 114.45(12) ?
    C8 C7 H7A . . 108.6 ?
    S2 C7 H7A . . 108.6 ?
    C8 C7 H7B . . 108.6 ?
    S2 C7 H7B . . 108.6 ?
    H7A C7 H7B . . 107.6 ?
    N1 C6 S1 . . 124.85(14) ?
    N1 C6 S2 . . 113.75(12) ?
    S1 C6 S2 . . 121.40(10) ?
    N1 C1 C2 . . 110.48(16) ?
    N1 C1 H1A . . 109.6 ?
    C2 C1 H1A . . 109.6 ?
    N1 C1 H1B . . 109.6 ?
    C2 C1 H1B . . 109.6 ?
    H1A C1 H1B . . 108.1 ?
    C1 C2 C3 . . 111.35(19) ?
    C1 C2 H2A . . 109.4 ?
    C3 C2 H2A . . 109.4 ?
    C1 C2 H2B . . 109.4 ?
    C3 C2 H2B . . 109.4 ?
    H2A C2 H2B . . 108.0 ?
    C2 C3 C4 . . 110.69(19) ?
    C2 C3 H3A . . 109.5 ?
    C4 C3 H3A . . 109.5 ?
    C2 C3 H3B . . 109.5 ?
    C4 C3 H3B . . 109.5 ?
    H3A C3 H3B . . 108.1 ?
    C5 C4 C3 . . 111.4(2) ?
    C5 C4 H4A . . 109.3 ?
    C3 C4 H4A . . 109.3 ?
    C5 C4 H4B . . 109.3 ?
    C3 C4 H4B . . 109.3 ?
    H4A C4 H4B . . 108.0 ?
    N1 C5 C4 . . 110.63(18) ?
    N1 C5 H5A . . 109.5 ?
    C4 C5 H5A . . 109.5 ?
    N1 C5 H5B . . 109.5 ?
    C4 C5 H5B . . 109.5 ?
    H5A C5 H5B . . 108.1 ?
    H2'A O2 H2'B . . 107.2 ?
loop_
    _geom_torsion_atom_site_label_1
    _geom_torsion_atom_site_label_2
    _geom_torsion_atom_site_label_3
    _geom_torsion_atom_site_label_4
    _geom_torsion_site_symmetry_1
    _geom_torsion_site_symmetry_2
    _geom_torsion_site_symmetry_3
    _geom_torsion_site_symmetry_4
    _geom_torsion
    _geom_torsion_publ_flag
    C9 S3 C15 C14 . . . . 179.51(6) ?
    C9 S3 C15 C10 . . . . -0.94(11) ?
    C10 C15 C14 C13 . . . . -0.05(14) ?
    S3 C15 C14 C13 . . . . 179.45(15) ?
    C15 C14 C13 C12 . . . . 0.4(3) ?
    C14 C13 C12 C11 . . . . -0.7(4) ?
    C13 C12 C11 C10 . . . . 0.6(3) ?
    C12 C11 C10 N3 . . . . 178.85(19) ?
    C12 C11 C10 C15 . . . . -0.3(3) ?
    C9 N3 C10 C11 . . . . -179.96(17) ?
    C9 N3 C10 C15 . . . . -0.8(2) ?
    C14 C15 C10 C11 . . . . 0.00(19) ?
    S3 C15 C10 C11 . . . . -179.59(14) ?
    C14 C15 C10 N3 . . . . -179.20(9) ?
    S3 C15 C10 N3 . . . . 1.21(17) ?
    C10 N3 C9 N2 . . . . 178.87(14) ?
    C10 N3 C9 S3 . . . . 0.03(19) ?
    C8 N2 C9 N3 . . . . 174.61(15) ?
    C8 N2 C9 S3 . . . . -6.6(2) ?
    C15 S3 C9 N3 . . . . 0.55(13) ?
    C15 S3 C9 N2 . . . . -178.26(14) ?
    C9 N2 C8 O1 . . . . 2.2(3) ?
    C9 N2 C8 C7 . . . . -175.06(14) ?
    O1 C8 C7 S2 . . . . 8.9(3) ?
    N2 C8 C7 S2 . . . . -173.96(12) ?
    C6 S2 C7 C8 . . . . 71.97(15) ?
    C5 N1 C6 S1 . . . . -1.7(3) ?
    C1 N1 C6 S1 . . . . -177.38(15) ?
    C5 N1 C6 S2 . . . . 178.72(16) ?
    C1 N1 C6 S2 . . . . 3.1(2) ?
    C7 S2 C6 N1 . . . . -177.71(13) ?
    C7 S2 C6 S1 . . . . 2.73(12) ?
    C6 N1 C1 C2 . . . . 118.0(2) ?
    C5 N1 C1 C2 . . . . -58.0(2) ?
    N1 C1 C2 C3 . . . . 55.5(2) ?
    C1 C2 C3 C4 . . . . -53.5(3) ?
    C2 C3 C4 C5 . . . . 53.3(3) ?
    C6 N1 C5 C4 . . . . -118.4(2) ?
    C1 N1 C5 C4 . . . . 57.7(2) ?
    C3 C4 C5 N1 . . . . -54.9(3) ?
loop_
    _geom_hbond_atom_site_label_D
    _geom_hbond_atom_site_label_H
    _geom_hbond_atom_site_label_A
    _geom_hbond_site_symmetry_A
    _geom_hbond_distance_DH
    _geom_hbond_distance_HA
    _geom_hbond_distance_DA
    _geom_hbond_angle_DHA
    N2 H3 O2 3_656 0.844 1.910 2.745(2) 170
    O2 H2'A N3 1_655 0.919 2.040 2.920(2) 160
    O2 H2'B O1 4_666 0.908 1.923 2.821(2) 169
