# Supplementary material for: [(1,3-Benzothia­zol-2-yl)amino­carbon­yl]meth­yl piperidine-1-carbodithio­ate monohydrate
Source: Acta Crystallogr Sect E Struct Rep Online. 2011 May 25;67(Pt 6):o1488. doi: 10.1107/S1600536811018460 (PMC3120394; doi:10.1107/S1600536811018460)
Supplement: Supplementary file 2 [file e-67-o1488-Isup2.hkl]

# 
# h,k,l, Fc-squared, Fo-squared, sigma(Fo-squared) and status flag 
# 
data_I
_shelx_title ' xd004_0m in P-1             New: P21/c' 
_shelx_refln_list_code          4 
_shelx_F_calc_maximum      276.79 
_exptl_crystal_F_000       775.88 
_reflns_d_resolution_high  0.7690 
 
loop_ 
 _symmetry_equiv_pos_as_xyz 
 'x, y, z' 
 '-x, y+1/2, -z+1/2' 
 '-x, -y, -z' 
 'x, -y-1/2, z-1/2' 
 
_cell_length_a    10.6326 
_cell_length_b    12.0735 
_cell_length_c    14.7824 
_cell_angle_alpha  90.000 
_cell_angle_beta  113.133 
_cell_angle_gamma  90.000 
 
_shelx_F_squared_multiplier     1.000 
 
loop_ 
 _refln_index_h 
 _refln_index_k 
 _refln_index_l 
 _refln_F_squared_calc 
 _refln_F_squared_meas 
 _refln_F_squared_sigma 
 _refln_observed_status 
   2   0   0      125.45      102.22      2.95 o 
   3   0   0     3668.34     3571.88     71.75 o 
   4   0   0      327.68      315.72      4.24 o 
   5   0   0     1341.64     1427.72     16.40 o 
   6   0   0     4627.59     4899.08     53.75 o 
   7   0   0      261.41      256.23      4.31 o 
   8   0   0      679.25      672.66     11.40 o 
   9   0   0      300.77      331.69      7.07 o 
  10   0   0       27.43       29.98      3.93 o 
   2   1   0    12919.99    10884.21    217.22 o 
   3   1   0      347.42      408.80     16.12 o 
   4   1   0      784.74      928.01      9.42 o 
   5   1   0     3483.74     3626.93     30.57 o 
   6   1   0      214.56      215.79      4.79 o 
   7   1   0      506.05      527.07      5.73 o 
   8   1   0       73.53       68.67      1.78 o 
   9   1   0      282.02      292.05      5.47 o 
  10   1   0        0.26        0.49      1.97 o 
  11   1   0      191.27      208.38      8.85 o 
   1   2   0     3852.25     3585.64     71.26 o 
   2   2   0     2657.48     2662.32     56.76 o 
   3   2   0     2126.96     2205.01     25.32 o 
   4   2   0     4520.88     4753.70     40.26 o 
   5   2   0       62.64       79.59      2.41 o 
   6   2   0     1321.60     1385.87     13.22 o 
   7   2   0       18.27       19.79      1.07 o 
   8   2   0       54.39       44.42      2.48 o 
   9   2   0        1.98       -0.07      1.23 o 
  10   2   0       84.52      100.26      6.39 o 
  11   2   0        0.39       -0.98      2.46 o 
  12   2   0        0.15        2.95      2.95 o 
   1   3   0     6825.27     6041.40     82.34 o 
   2   3   0      964.04     1040.55     12.13 o 
   3   3   0     1272.18     1277.19     11.21 o 
   4   3   0      428.89      455.03      4.22 o 
   5   3   0     2493.36     2620.67     24.06 o 
   6   3   0      132.94      144.53      2.34 o 
   7   3   0        1.01        1.17      0.61 o 
   8   3   0       45.61       50.51      1.87 o 
   9   3   0       78.76       85.01      2.81 o 
  10   3   0       73.39       80.60      5.41 o 
  11   3   0       20.51        8.35      2.95 o 
  12   3   0        6.34        5.41      2.95 o 
   0   4   0     7952.80     7737.99    187.90 o 
   1   4   0     3158.50     3247.15     30.59 o 
   2   4   0     1140.63     1073.72     10.85 o 
   3   4   0     2614.54     2753.63     26.28 o 
   4   4   0      466.22      510.19      4.77 o 
   5   4   0      310.89      314.10      3.36 o 
   6   4   0      250.45      229.97      3.83 o 
   7   4   0        0.13       -0.38      0.67 o 
   8   4   0        1.41        0.88      1.39 o 
   9   4   0        0.54        1.13      1.01 o 
  10   4   0      109.78      120.15      4.48 o 
  11   4   0        4.94        6.39      2.95 o 
  12   4   0        9.54       10.81      3.44 o 
   1   5   0      336.87      322.27      3.14 o 
   2   5   0     3510.04     3630.65     34.44 o 
   3   5   0       13.06       18.83      1.37 o 
   4   5   0      407.52      411.45      4.60 o 
   5   5   0      746.45      794.02      7.87 o 
   6   5   0        2.44        1.77      0.66 o 
   7   5   0      311.92      322.98      4.75 o 
   8   5   0       27.53       31.60      2.13 o 
   9   5   0       17.94       22.59      3.82 o 
  10   5   0       57.28       60.96      3.42 o 
  11   5   0       17.71       15.73      3.93 o 
  12   5   0        0.88        0.49      2.95 o 
   0   6   0       54.57       44.87      1.50 o 
   1   6   0        1.37        1.30      0.38 o 
   2   6   0     2163.29     2322.48     20.14 o 
   3   6   0      408.02      375.64      4.91 o 
   4   6   0     1008.17     1006.20     10.90 o 
   5   6   0      540.49      563.35      6.17 o 
   6   6   0      177.08      175.94      2.87 o 
   7   6   0      164.57      173.90      3.02 o 
   8   6   0        9.65        9.94      1.24 o 
   9   6   0      172.15      182.95      7.33 o 
  10   6   0      104.56      110.39      3.74 o 
  11   6   0       63.45       61.63      6.63 o 
   1   7   0      323.99      340.01      3.56 o 
   2   7   0     5275.98     5351.21     64.70 o 
   3   7   0      852.43      908.23     10.13 o 
   4   7   0      608.69      652.96      7.91 o 
   5   7   0      243.50      256.05      3.71 o 
   6   7   0      441.24      448.38      5.51 o 
   7   7   0      569.51      593.83      6.88 o 
   8   7   0       29.69       22.14      1.62 o 
   9   7   0        2.24       -0.06      1.26 o 
  10   7   0        2.64        2.54      1.50 o 
  11   7   0        9.67       11.14      2.46 o 
   0   8   0      171.16      141.66      3.62 o 
   1   8   0      556.08      589.03      6.18 o 
   2   8   0        9.90       12.36      0.84 o 
   3   8   0        0.56        0.86      0.74 o 
   4   8   0        3.96        1.74      0.92 o 
   5   8   0      549.17      563.05      7.35 o 
   6   8   0      486.02      484.09      5.96 o 
   7   8   0      538.16      565.60      6.78 o 
   8   8   0        2.55        4.26      1.47 o 
   9   8   0       85.62       84.68      3.38 o 
  10   8   0      115.17      113.66      4.06 o 
   1   9   0       92.04       91.31      2.00 o 
   2   9   0      111.17      123.40      2.82 o 
   3   9   0      126.81      126.53      2.93 o 
   4   9   0      314.75      325.57      5.15 o 
   5   9   0       46.84       39.50      1.99 o 
   6   9   0      122.99      129.32      2.84 o 
   7   9   0       71.06       71.12      2.28 o 
   8   9   0       38.69       39.55      2.96 o 
   9   9   0       12.12       11.86      1.88 o 
  10   9   0        6.65        9.57      3.42 o 
   0  10   0      202.68      200.48      4.96 o 
   1  10   0      762.13      763.57      9.23 o 
   2  10   0       15.26       17.74      1.49 o 
   3  10   0     2671.97     2654.78     26.92 o 
   4  10   0      910.04      931.81     11.16 o 
   5  10   0       27.95       30.23      1.83 o 
   6  10   0        0.01        1.27      0.91 o 
   7  10   0      174.16      179.48      3.57 o 
   8  10   0      132.51      140.63      4.44 o 
   9  10   0        3.15        4.01      1.65 o 
   1  11   0      434.63      469.61      7.63 o 
   2  11   0       35.34       37.35      3.97 o 
   3  11   0       20.04       23.27      2.06 o 
   4  11   0      124.57      125.57      3.24 o 
   5  11   0        8.99        9.32      1.29 o 
   6  11   0        3.86        3.63      1.07 o 
   7  11   0        0.15        0.66      1.13 o 
   8  11   0       36.57       41.05      2.95 o 
   9  11   0        2.82        2.78      1.70 o 
   0  12   0        0.00       -0.43      1.26 o 
   1  12   0      183.15      190.74      4.48 o 
   2  12   0        0.33        0.28      1.21 o 
   3  12   0      440.58      431.59      7.65 o 
   4  12   0       20.90       19.54      2.48 o 
   5  12   0       42.09       42.45      2.32 o 
   6  12   0       10.82       10.12      1.36 o 
   7  12   0       26.33       25.88      1.84 o 
   8  12   0       17.22       16.89      2.23 o 
   1  13   0       11.78       13.22      1.78 o 
   2  13   0      417.36      416.50      7.54 o 
   3  13   0      117.13      108.68      3.87 o 
   4  13   0       11.88       16.10      2.23 o 
   5  13   0       69.95       77.31      2.93 o 
   6  13   0       12.77       14.46      1.62 o 
   7  13   0      169.51      160.54      5.09 o 
   0  14   0     1018.58     1037.46     26.05 o 
   1  14   0      291.24      302.07      9.83 o 
   2  14   0        1.51        1.14      1.59 o 
   3  14   0       42.41       40.94      2.81 o 
   4  14   0       47.36       57.13      3.21 o 
   5  14   0       60.09       57.62      3.38 o 
   1  15   0        9.94       15.48      2.78 o 
   2  15   0      136.46      146.08      5.24 o 
   3  15   0       92.15       88.48      3.78 o 
 -11   1   1        0.90        1.47      2.46 o 
 -10   1   1       48.95       43.60      2.35 o 
  -9   1   1       30.95       35.76      4.01 o 
  -8   1   1       14.27       10.63      0.84 o 
  -7   1   1      390.98      370.41      4.77 o 
  -6   1   1      742.15      730.86      7.08 o 
  -5   1   1     1054.49     1013.03     10.34 o 
  -4   1   1     1040.50      986.02      8.99 o 
  -3   1   1      388.94      395.04      5.09 o 
  -2   1   1      117.99      114.02      2.95 o 
   1   1   1      815.91      915.09     19.17 o 
   2   1   1    21163.06    16571.31    331.24 o 
   3   1   1     4172.05     4112.42     97.55 o 
   4   1   1      272.46      248.64      6.26 o 
   5   1   1       37.35       40.40      1.01 o 
   6   1   1       16.85       20.85      0.86 o 
   7   1   1      135.29      139.07      2.61 o 
   8   1   1       32.69       39.94      2.16 o 
   9   1   1        5.68        6.14      1.74 o 
  10   1   1       17.40       19.17      3.44 o 
  11   1   1        0.05       -1.97      2.46 o 
 -12   2   1       51.08       60.45      5.41 o 
 -11   2   1       26.54       23.59      3.93 o 
 -10   2   1      104.78       99.82      4.18 o 
  -9   2   1      657.38      648.47      7.90 o 
  -8   2   1     1546.65     1559.62     14.55 o 
  -7   2   1       50.19       59.28      3.58 o 
  -6   2   1      135.74      133.16      2.18 o 
  -5   2   1       20.84       25.84      1.06 o 
  -4   2   1      101.61      116.44      1.65 o 
  -3   2   1      181.77      196.34      2.92 o 
  -2   2   1     3538.48     3444.95     62.41 o 
  -1   2   1    14783.92    11884.81    235.90 o 
   1   2   1     1662.85     1661.60     33.91 o 
   2   2   1      387.01      462.44      6.71 o 
   3   2   1       17.85       26.78      1.72 o 
   4   2   1     1268.77     1324.75     11.91 o 
   5   2   1      212.43      207.13      2.70 o 
   6   2   1       51.04       34.57      2.05 o 
   7   2   1      262.74      253.23      3.76 o 
   8   2   1       17.38       16.74      1.73 o 
   9   2   1        9.00        7.86      2.46 o 
  10   2   1      261.03      290.45     10.81 o 
  11   2   1      129.55      132.20      7.37 o 
  12   2   1       25.02       20.64      3.93 o 
 -12   3   1       38.95       43.74      4.91 o 
 -11   3   1        3.85        5.41      2.95 o 
 -10   3   1       25.70       27.46      2.59 o 
  -9   3   1       53.02       49.81      2.20 o 
  -8   3   1        0.60       -0.43      0.78 o 
  -7   3   1       27.97       27.22      1.17 o 
  -6   3   1      484.73      495.54      5.34 o 
  -5   3   1       54.25       41.61      1.10 o 
  -4   3   1     1123.70     1142.74      9.40 o 
  -3   3   1      129.78      145.31      1.93 o 
  -2   3   1     7092.63     6769.37    137.17 o 
  -1   3   1     1746.93     1777.94     24.64 o 
   0   3   1     1155.84     1202.35     17.69 o 
   1   3   1       74.27       65.76      3.19 o 
   2   3   1     1424.54     1414.21     14.03 o 
   3   3   1     2678.13     2697.70     26.34 o 
   4   3   1      275.42      330.11      3.28 o 
   5   3   1       23.04       17.86      0.91 o 
   6   3   1     1249.92     1231.86     12.06 o 
   7   3   1       77.28       80.55      1.91 o 
   8   3   1        8.19        5.99      1.21 o 
   9   3   1        1.60        2.46      1.26 o 
  10   3   1       26.99       25.06      3.93 o 
  11   3   1       19.18       22.12      3.93 o 
  12   3   1        3.21        1.97      2.95 o 
 -12   4   1        9.39       10.32      3.44 o 
 -11   4   1       32.34       42.76      4.91 o 
 -10   4   1      136.03      138.50      4.89 o 
  -9   4   1      118.26      114.68      2.87 o 
  -8   4   1       74.11       78.09      2.70 o 
  -7   4   1      383.40      391.63      5.38 o 
  -6   4   1     1401.55     1418.95     14.64 o 
  -5   4   1        5.06        5.86      0.52 o 
  -4   4   1      324.61      318.79      3.68 o 
  -3   4   1     3008.24     2912.11     27.76 o 
  -2   4   1     2885.70     2970.45     28.13 o 
  -1   4   1      471.24      452.50      4.97 o 
   0   4   1     2795.24     2674.10     42.29 o 
   1   4   1    10809.10     9875.75    455.43 o 
   2   4   1     3514.23     3472.35     29.63 o 
   3   4   1      393.64      410.63      4.38 o 
   4   4   1      213.59      193.46      2.35 o 
   5   4   1      805.62      782.65      6.99 o 
   6   4   1      112.75      100.11      2.23 o 
   7   4   1      180.75      158.36      3.01 o 
   8   4   1      192.41      212.93      4.49 o 
   9   4   1       54.87       51.75      4.18 o 
  10   4   1        2.69       -0.98      2.46 o 
  11   4   1       31.22       27.52      4.42 o 
 -12   5   1       16.48       13.76      3.93 o 
 -11   5   1      156.10      170.53      8.35 o 
 -10   5   1       53.34       52.17      2.88 o 
  -9   5   1       42.89       38.96      2.73 o 
  -8   5   1       85.12       76.57      3.26 o 
  -7   5   1      128.51      135.24      2.91 o 
  -6   5   1       15.59       22.05      1.22 o 
  -5   5   1        9.54        8.58      0.77 o 
  -4   5   1        2.19        5.05      1.07 o 
  -3   5   1      634.31      623.88      6.99 o 
  -2   5   1      373.03      408.30      4.91 o 
  -1   5   1     1608.20     1858.07     14.76 o 
   0   5   1     2343.38     2409.43     27.02 o 
   1   5   1       26.56       38.14      0.89 o 
   2   5   1     2293.51     2417.12     21.10 o 
   3   5   1      513.49      522.29      5.38 o 
   4   5   1     1318.95     1298.01     10.87 o 
   5   5   1      522.23      497.52      5.41 o 
   6   5   1       29.68       19.74      1.12 o 
   7   5   1       93.08       79.20      2.25 o 
   8   5   1      378.98      379.19      6.59 o 
   9   5   1      185.18      192.19      5.66 o 
  10   5   1       34.11       27.28      3.69 o 
  11   5   1       20.70       25.06      4.42 o 
 -12   6   1        1.82        3.93      2.95 o 
 -11   6   1       42.54       43.21      3.35 o 
 -10   6   1       43.85       42.93      3.05 o 
  -9   6   1       21.80       19.65      1.58 o 
  -8   6   1        5.57        3.77      1.09 o 
  -7   6   1      682.16      657.92      7.23 o 
  -6   6   1      675.56      702.11      7.40 o 
  -5   6   1       55.96       55.69      1.58 o 
  -4   6   1       56.27       45.89      1.58 o 
  -3   6   1     6044.21     5995.79     56.33 o 
  -2   6   1     5106.67     5091.64     42.79 o 
  -1   6   1      468.69      528.27      4.88 o 
   0   6   1      599.69      582.83      5.31 o 
   1   6   1     1276.11     1274.38     10.55 o 
   2   6   1     2395.18     2396.64     19.09 o 
   3   6   1        7.34        3.54      0.67 o 
   4   6   1      913.71      863.61     10.50 o 
   5   6   1      988.45      987.17      9.68 o 
   6   6   1       78.26       75.34      1.87 o 
   7   6   1      120.69      112.42      2.79 o 
   8   6   1      221.26      233.80      5.17 o 
   9   6   1       74.64       81.49      3.25 o 
  10   6   1        1.59        0.49      1.64 o 
  11   6   1        5.42        7.86      3.44 o 
 -11   7   1        1.91        0.25      1.36 o 
 -10   7   1       33.31       36.57      2.52 o 
  -9   7   1       13.66       15.22      1.53 o 
  -8   7   1        5.00        1.45      1.03 o 
  -7   7   1       27.88       29.66      1.47 o 
  -6   7   1      243.59      251.62      5.21 o 
  -5   7   1       10.86       10.70      0.95 o 
  -4   7   1      109.80       93.75      2.32 o 
  -3   7   1      553.35      569.79      6.94 o 
  -2   7   1      160.55      117.59      1.96 o 
  -1   7   1        6.50        4.13      0.47 o 
   0   7   1      159.07      154.89      2.09 o 
   1   7   1        2.59        2.24      0.99 o 
   2   7   1       76.91       99.25      2.16 o 
   3   7   1      348.51      365.20      5.02 o 
   4   7   1      176.85      179.77      3.36 o 
   5   7   1      117.86      105.82      2.28 o 
   6   7   1       28.81       23.18      1.33 o 
   7   7   1       17.96       15.95      1.65 o 
   8   7   1       38.36       33.28      2.58 o 
   9   7   1       45.09       42.30      4.99 o 
  10   7   1        3.89        1.56      1.71 o 
  11   7   1        8.63       10.07      2.46 o 
 -11   8   1       32.52       27.58      2.60 o 
 -10   8   1        3.17        1.86      1.65 o 
  -9   8   1       75.26       75.66      3.30 o 
  -8   8   1        1.82        2.09      0.97 o 
  -7   8   1        5.74        5.47      1.38 o 
  -6   8   1      783.42      776.13      8.46 o 
  -5   8   1      234.11      233.44      4.17 o 
  -4   8   1      729.93      718.22      8.65 o 
  -3   8   1      243.72      254.99      6.03 o 
  -2   8   1     1533.26     1568.55     14.96 o 
  -1   8   1      170.75      182.01      2.67 o 
   0   8   1      147.44      158.46      2.52 o 
   1   8   1        0.81        0.94      0.54 o 
   2   8   1       65.63       61.17      1.64 o 
   3   8   1       62.91       53.07      1.89 o 
   4   8   1      750.29      763.08      9.12 o 
   5   8   1      237.07      243.16      4.22 o 
   6   8   1      265.89      266.66      4.01 o 
   7   8   1      126.79      114.39      3.67 o 
   8   8   1      219.70      229.58      5.38 o 
   9   8   1       13.28       11.10      1.78 o 
  10   8   1        5.78        8.21      2.70 o 
 -10   9   1      198.70      212.32      5.66 o 
  -9   9   1       50.78       54.85      3.02 o 
  -8   9   1        3.09        1.09      0.99 o 
  -7   9   1       60.13       55.63      2.06 o 
  -6   9   1       81.62       77.05      2.32 o 
  -5   9   1       73.04       71.70      2.51 o 
  -4   9   1       63.18       59.46      2.70 o 
  -3   9   1       26.82       32.01      1.75 o 
  -2   9   1       62.48       53.49      1.71 o 
  -1   9   1     1292.15     1193.70     11.46 o 
   0   9   1      588.23      592.43      5.81 o 
   1   9   1       74.08       67.83      1.99 o 
   2   9   1      326.92      318.24      5.60 o 
   3   9   1      435.13      405.89      5.77 o 
   4   9   1      474.09      444.31      6.32 o 
   5   9   1       15.40       16.99      1.44 o 
   6   9   1        2.08        3.91      0.99 o 
   7   9   1        4.22        3.50      1.50 o 
   8   9   1       18.12       20.74      2.08 o 
   9   9   1       31.35       28.47      5.32 o 
  10   9   1        0.03       -0.39      1.64 o 
 -10  10   1        1.02       -1.29      1.59 o 
  -9  10   1       31.10       34.10      2.73 o 
  -8  10   1        9.01       13.26      1.39 o 
  -7  10   1       12.80       11.65      1.33 o 
  -6  10   1        0.05       -0.91      0.91 o 
  -5  10   1      156.13      159.95      3.61 o 
  -4  10   1        0.42        0.25      0.98 o 
  -3  10   1      381.30      361.99      5.59 o 
  -2  10   1      285.59      291.43      4.72 o 
  -1  10   1      415.94      415.35      6.54 o 
   0  10   1       30.27       24.89      1.70 o 
   1  10   1      237.82      195.66      3.24 o 
   2  10   1      257.76      226.65      4.11 o 
   3  10   1      467.22      460.87      6.51 o 
   4  10   1      196.06      206.95      4.97 o 
   5  10   1       32.13       43.33      2.19 o 
   6  10   1        4.80        4.51      1.17 o 
   7  10   1        3.69        2.29      1.42 o 
   8  10   1        5.69        4.05      1.59 o 
   9  10   1        2.13        1.90      1.59 o 
  -9  11   1        1.25        1.11      1.59 o 
  -8  11   1       73.57       79.78      2.75 o 
  -7  11   1        8.42        7.67      1.26 o 
  -6  11   1      126.91      126.73      3.06 o 
  -5  11   1      208.58      230.98      4.54 o 
  -4  11   1      255.96      250.52      4.66 o 
  -3  11   1       78.01       82.72      2.69 o 
  -2  11   1      365.44      394.23      5.95 o 
  -1  11   1      414.61      459.36      7.46 o 
   0  11   1       13.00       16.68      1.33 o 
   1  11   1       36.17       33.70      2.16 o 
   2  11   1       22.74       18.88      1.58 o 
   3  11   1        5.22        5.94      1.42 o 
   4  11   1        4.26        7.55      1.24 o 
   5  11   1       82.21       82.11      2.76 o 
   6  11   1      128.26      138.13      3.23 o 
   7  11   1       82.49       83.85      3.57 o 
   8  11   1       10.14        8.52      2.36 o 
  -8  12   1      157.40      149.35      3.64 o 
  -7  12   1       35.71       27.96      1.96 o 
  -6  12   1        4.85        5.76      1.30 o 
  -5  12   1       69.67       65.12      2.69 o 
  -4  12   1        0.11        4.42      3.76 o 
  -3  12   1       20.77       17.37      1.88 o 
  -2  12   1        2.79        4.05      1.30 o 
  -1  12   1       18.59       17.11      1.88 o 
   0  12   1      153.27      146.86      3.33 o 
   1  12   1       29.02       37.19      2.31 o 
   2  12   1      216.17      227.15      5.54 o 
   3  12   1      248.59      241.56      5.38 o 
   4  12   1        1.13        0.74      1.09 o 
   5  12   1        9.99        8.31      1.40 o 
   6  12   1       64.20       61.06      3.03 o 
   7  12   1      242.93      265.89      6.83 o 
  -7  13   1        1.93        4.09      1.33 o 
  -6  13   1      236.73      234.44      4.52 o 
  -5  13   1      310.37      315.65      5.88 o 
  -4  13   1      355.35      338.46      7.08 o 
  -3  13   1       76.89       70.04      3.30 o 
  -2  13   1       82.85       80.46      3.47 o 
  -1  13   1      164.94      186.83      4.72 o 
   0  13   1       67.83       69.65      4.17 o 
   1  13   1       52.72       45.37      2.60 o 
   2  13   1      325.10      310.56      6.32 o 
   3  13   1      237.72      249.11      5.74 o 
   4  13   1       21.01       21.39      2.26 o 
   5  13   1        1.09       -0.26      1.28 o 
   6  13   1      102.20       97.82      3.95 o 
  -6  14   1       44.64       41.77      4.91 o 
  -5  14   1        0.77       -1.50      1.74 o 
  -4  14   1        0.03       -0.18      1.59 o 
  -3  14   1       82.59       82.51      6.15 o 
  -2  14   1       46.80       56.10      3.38 o 
  -1  14   1        5.57        6.14      2.70 o 
   0  14   1       66.87       77.28      4.33 o 
   1  14   1      278.36      266.95      5.92 o 
   2  14   1      107.34      116.98      5.45 o 
   3  14   1       54.89       60.83      3.85 o 
   4  14   1       20.77       20.09      2.23 o 
   5  14   1       10.07       12.87      2.16 o 
  -3  15   1        0.01        0.80      1.59 o 
  -2  15   1       26.24       32.02      3.93 o 
  -1  15   1        8.07        5.90      2.43 o 
   0  15   1      111.65      134.10      6.88 o 
   1  15   1        6.69        5.03      2.24 o 
   2  15   1        5.82        9.32      1.95 o 
   3  15   1       73.49       67.69      3.54 o 
 -11   0   2      100.83      116.47      5.90 o 
 -10   0   2       73.14       73.14      5.41 o 
  -9   0   2      523.46      541.16     10.32 o 
  -8   0   2      113.47      105.70      3.48 o 
  -7   0   2      753.97      718.88     15.09 o 
  -6   0   2     5096.15     4727.31     92.90 o 
  -5   0   2      468.06      504.24      6.51 o 
  -4   0   2     3699.91     3657.47     66.10 o 
  -3   0   2     6404.84     5447.76    108.12 o 
  -2   0   2      135.14       96.82      2.95 o 
   0   0   2      692.99      732.27     15.73 o 
   1   0   2     1447.06     1355.92     28.01 o 
   2   0   2    76615.27    49145.32    975.53 o 
   3   0   2    14341.34    13653.03    280.37 o 
   4   0   2      348.04      353.73      6.01 o 
   6   0   2       47.03       64.46      5.77 o 
   7   0   2      123.14      134.84      3.78 o 
   8   0   2      392.57      417.24     12.78 o 
   9   0   2       25.13       22.61      3.44 o 
  10   0   2       21.95       28.01      3.93 o 
 -11   1   2       26.41       23.71      2.07 o 
 -10   1   2      140.28      147.21      3.78 o 
  -9   1   2      383.01      398.79      5.71 o 
  -8   1   2        8.95        8.92      1.03 o 
  -7   1   2      717.45      707.16      8.02 o 
  -6   1   2       20.64       39.99      1.70 o 
  -5   1   2      216.35      236.97      4.79 o 
  -4   1   2      290.65      284.13      4.61 o 
  -3   1   2       70.24       77.98      1.89 o 
  -2   1   2      127.11      123.85      3.44 o 
  -1   1   2     6464.02     6585.96    130.24 o 
   0   1   2      600.11      653.98      9.73 o 
   1   1   2    26475.92    22276.81    769.37 o 
   2   1   2    12977.32    12090.88    136.82 o 
   3   1   2     1276.52     1278.15     15.28 o 
   4   1   2      153.25      141.33      2.55 o 
   5   1   2      558.50      569.65      5.24 o 
   6   1   2       44.67       49.69      1.58 o 
   7   1   2      363.64      351.87      5.86 o 
   8   1   2      135.30      136.97      4.68 o 
   9   1   2      326.05      343.14      8.16 o 
  10   1   2       53.45       63.89      5.41 o 
  11   1   2       90.08       74.21      5.90 o 
 -12   2   2       59.46       64.38      5.41 o 
 -11   2   2        0.79       -0.05      1.54 o 
 -10   2   2        0.02       -0.10      1.01 o 
  -9   2   2        0.03        2.88      0.94 o 
  -8   2   2      306.71      295.65      4.00 o 
  -7   2   2      359.71      372.91      4.42 o 
  -6   2   2      443.69      448.91      5.19 o 
  -5   2   2      379.18      423.97      5.72 o 
  -4   2   2      665.19      725.67     29.66 o 
  -3   2   2     3032.28     3145.16     29.65 o 
  -2   2   2     7740.75     7497.12    148.42 o 
  -1   2   2     1191.35     1206.52     25.06 o 
   1   2   2      429.13      451.46      7.12 o 
   2   2   2     5996.41     5689.14    287.26 o 
   3   2   2     5671.26     5908.54     80.63 o 
   4   2   2       71.77       69.17      1.84 o 
   5   2   2        0.41        1.72      0.52 o 
   6   2   2       14.31       18.09      2.91 o 
   7   2   2       75.74       74.22      2.62 o 
   8   2   2      470.05      466.46      7.58 o 
   9   2   2       10.35       12.29      2.95 o 
  10   2   2        4.23        6.39      2.95 o 
  11   2   2        0.50        7.86      3.44 o 
 -12   3   2       56.58       65.36      5.90 o 
 -11   3   2        0.19       -0.71      2.46 o 
 -10   3   2       13.57       11.14      1.50 o 
  -9   3   2        2.56        1.88      0.94 o 
  -8   3   2      591.93      612.84      7.54 o 
  -7   3   2      536.84      525.80      6.75 o 
  -6   3   2     1602.61     1482.64     13.60 o 
  -5   3   2      727.94      741.79      6.54 o 
  -4   3   2      551.36      536.83      6.98 o 
  -3   3   2    11854.63    10995.79    197.27 o 
  -2   3   2     1275.84     1304.83     12.75 o 
  -1   3   2     4305.42     4358.77     59.31 o 
   0   3   2      898.96      975.58     27.23 o 
   1   3   2      315.76      359.90      5.76 o 
   2   3   2        9.16       11.12      1.72 o 
   3   3   2     5599.72     5537.25     88.60 o 
   4   3   2      752.93      765.38      6.65 o 
   5   3   2        1.42        2.46      0.98 o 
   6   3   2      402.47      428.82      4.90 o 
   7   3   2      102.68      110.83      2.62 o 
   8   3   2       24.03       28.23      2.70 o 
   9   3   2       43.51       48.33      2.82 o 
  10   3   2        1.31        5.90      2.95 o 
  11   3   2        9.58       10.81      3.44 o 
 -12   4   2       16.35       17.20      3.93 o 
 -11   4   2       16.79       15.79      2.43 o 
 -10   4   2      152.24      159.32      3.56 o 
  -9   4   2       98.08      104.08      2.73 o 
  -8   4   2      334.16      327.19      5.39 o 
  -7   4   2        0.25       -0.46      0.78 o 
  -6   4   2      288.70      334.27      4.59 o 
  -5   4   2      588.85      586.54      6.09 o 
  -4   4   2      149.05      110.76      1.84 o 
  -3   4   2      248.42      207.90      2.95 o 
  -2   4   2       11.19        6.29      0.57 o 
  -1   4   2      822.81      779.11      6.55 o 
   0   4   2      201.59      205.73      3.27 o 
   1   4   2     4133.79     4221.82     36.45 o 
   2   4   2        9.86        5.65      0.47 o 
   3   4   2        6.09       20.04      1.36 o 
   4   4   2     1758.57     1794.60     14.52 o 
   5   4   2      338.46      392.54      8.90 o 
   6   4   2      130.17      128.06      2.57 o 
   7   4   2      157.30      166.27      3.85 o 
   8   4   2       54.05       54.85      5.90 o 
   9   4   2       10.22        6.95      1.64 o 
  10   4   2        2.33        6.39      2.95 o 
  11   4   2        3.62        0.98      2.95 o 
 -12   5   2        4.48        7.37      3.44 o 
 -11   5   2        6.72        8.80      1.65 o 
 -10   5   2       47.52       57.65      2.39 o 
  -9   5   2       15.05       17.71      1.44 o 
  -8   5   2       63.55       64.63      3.12 o 
  -7   5   2      296.53      300.09      4.64 o 
  -6   5   2      243.71      252.24      3.46 o 
  -5   5   2      349.97      384.79      4.52 o 
  -4   5   2     2711.63     2693.89     26.12 o 
  -3   5   2     1054.59     1155.34     11.84 o 
  -2   5   2       97.02       96.69      1.56 o 
  -1   5   2     2588.11     2649.38     25.77 o 
   0   5   2       19.83       17.55      1.16 o 
   1   5   2       66.29       59.62      1.12 o 
   2   5   2     1117.99     1106.56      9.30 o 
   3   5   2       20.04       24.88      1.30 o 
   4   5   2     1354.69     1386.39     11.63 o 
   5   5   2        2.71        1.23      0.54 o 
   6   5   2       32.86       37.62      2.14 o 
   7   5   2      178.89      180.02      4.14 o 
   8   5   2        8.98       10.43      1.89 o 
   9   5   2       18.01       20.41      2.36 o 
  10   5   2       10.42        9.49      2.00 o 
  11   5   2       22.65       28.50      4.91 o 
 -12   6   2       17.45       15.50      2.72 o 
 -11   6   2      165.40      170.10      4.72 o 
 -10   6   2       18.02       16.17      1.65 o 
  -9   6   2      417.32      413.19      6.25 o 
  -8   6   2       21.32       20.55      1.44 o 
  -7   6   2      744.52      706.38      7.67 o 
  -6   6   2      122.17      125.01      2.46 o 
  -5   6   2      223.99      215.47      3.16 o 
  -4   6   2       58.01       72.68      2.13 o 
  -3   6   2      151.83      151.69      2.23 o 
  -2   6   2     3768.01     3781.71     29.54 o 
  -1   6   2       38.17       25.72      1.55 o 
   0   6   2     1901.68     2095.50     16.79 o 
   1   6   2     1159.40     1184.84     14.13 o 
   2   6   2      188.14      192.10      2.34 o 
   3   6   2      350.85      353.10      4.16 o 
   4   6   2       21.46       25.10      2.27 o 
   5   6   2      136.49      128.43      2.36 o 
   6   6   2      243.14      249.13      4.99 o 
   7   6   2      177.06      193.50      4.42 o 
   8   6   2      103.81      100.76      5.10 o 
   9   6   2      134.84      134.31      4.83 o 
  10   6   2        3.56        6.31      2.00 o 
  11   6   2       27.22       35.38      5.41 o 
 -11   7   2       29.51       35.74      2.73 o 
 -10   7   2       12.64       13.74      1.65 o 
  -9   7   2      728.68      717.85      9.43 o 
  -8   7   2      359.20      365.31      5.08 o 
  -7   7   2       10.88        9.83      1.10 o 
  -6   7   2      293.22      286.27      4.12 o 
  -5   7   2     1537.36     1486.81     14.00 o 
  -4   7   2     4046.01     3865.24     37.33 o 
  -3   7   2       19.36       19.14      0.91 o 
  -2   7   2       43.86       62.22      3.72 o 
  -1   7   2      132.61      120.09      7.13 o 
   0   7   2    10499.11     9940.54    192.03 o 
   1   7   2      681.07      664.90      6.14 o 
   2   7   2       54.05       57.25      1.24 o 
   3   7   2        1.48        0.00      1.47 o 
   4   7   2     1418.28     1516.35     19.01 o 
   5   7   2      298.76      310.46      4.10 o 
   6   7   2      272.99      280.33      5.45 o 
   7   7   2       19.39       20.26      1.84 o 
   8   7   2       14.36       16.22      2.95 o 
   9   7   2       22.19       25.19      2.72 o 
  10   7   2        3.97        5.49      2.00 o 
 -11   8   2      195.01      189.38      5.38 o 
 -10   8   2       22.85       24.54      2.32 o 
  -9   8   2      259.45      273.05      5.01 o 
  -8   8   2       22.07       24.62      1.77 o 
  -7   8   2      247.81      235.25      3.89 o 
  -6   8   2      339.73      359.74      5.41 o 
  -5   8   2     2101.16     2009.16     20.73 o 
  -4   8   2      141.69      153.96      3.19 o 
  -3   8   2       20.28       28.89      4.26 o 
  -2   8   2      340.30      405.23     11.57 o 
  -1   8   2      128.05      109.67      2.43 o 
   0   8   2       26.48       27.67      1.03 o 
   1   8   2     2301.71     2275.64     18.54 o 
   2   8   2      437.78      423.23      5.71 o 
   3   8   2      212.28      208.42      3.67 o 
   4   8   2        0.11       10.34      6.14 o 
   5   8   2       58.99       66.22      2.48 o 
   6   8   2       54.54       55.77      2.72 o 
   7   8   2      336.41      337.73      6.59 o 
   8   8   2      236.43      244.69      5.66 o 
   9   8   2      200.42      204.53      6.58 o 
  10   8   2        0.07        1.57      3.19 o 
 -10   9   2       60.24       72.13      4.31 o 
  -9   9   2       42.72       50.31      3.19 o 
  -8   9   2       21.95       17.98      1.52 o 
  -7   9   2       51.21       48.51      1.93 o 
  -6   9   2      106.37      103.81      2.62 o 
  -5   9   2      691.92      633.10      8.22 o 
  -4   9   2     3652.67     3506.32     34.59 o 
  -3   9   2       50.14       68.32      4.61 o 
  -2   9   2       29.54       29.29      1.26 o 
  -1   9   2      436.53      461.01      5.31 o 
   0   9   2      263.64      251.96      3.13 o 
   1   9   2       96.55       94.94      2.04 o 
   2   9   2      934.11      902.69     10.78 o 
   3   9   2      192.26      247.19     13.91 o 
   4   9   2      148.39      163.50      4.21 o 
   5   9   2      183.19      177.85      3.67 o 
   6   9   2      229.77      248.32      5.47 o 
   7   9   2        3.87        5.43      1.50 o 
   8   9   2        7.67       10.60      1.78 o 
   9   9   2       26.65       25.67      3.07 o 
 -10  10   2      137.48      146.27      5.95 o 
  -9  10   2      187.44      199.51      5.65 o 
  -8  10   2        6.64        5.82      1.22 o 
  -7  10   2       13.77       15.12      1.44 o 
  -6  10   2      182.03      177.80      3.50 o 
  -5  10   2      735.82      738.05      9.45 o 
  -4  10   2       90.21       90.56      2.82 o 
  -3  10   2      283.14      296.93      4.91 o 
  -2  10   2      185.05      209.08      5.89 o 
  -1  10   2     2982.80     2939.26     26.00 o 
   0  10   2       79.81       67.33      4.91 o 
   1  10   2     1562.60     1554.27     16.58 o 
   2  10   2       77.03       73.87      3.19 o 
   3  10   2      516.79      518.57      7.11 o 
   4  10   2       14.62       20.36      1.78 o 
   5  10   2      352.00      367.64      6.53 o 
   6  10   2      141.63      152.40     10.09 o 
   7  10   2       15.77       14.82      1.88 o 
   8  10   2       18.97       15.96      2.07 o 
   9  10   2       56.94       70.30      6.39 o 
  -9  11   2        0.21        1.53      1.42 o 
  -8  11   2        0.31       -0.12      1.13 o 
  -7  11   2       43.62       42.15      2.14 o 
  -6  11   2      135.61      141.72      4.49 o 
  -5  11   2        3.44        3.05      1.19 o 
  -4  11   2      271.49      262.64      4.85 o 
  -3  11   2      102.25      105.39      3.83 o 
  -2  11   2      266.70      250.50      4.47 o 
  -1  11   2       14.56       11.43      1.24 o 
   0  11   2       30.81       32.15      1.67 o 
   1  11   2      467.12      476.19      7.74 o 
   2  11   2       96.33       97.35      2.87 o 
   3  11   2       48.57       59.12      2.44 o 
   4  11   2      167.81      150.84      6.31 o 
   5  11   2      310.05      313.56      7.24 o 
   6  11   2      108.89      121.89      4.15 o 
   7  11   2        5.32        7.73      1.70 o 
   8  11   2        0.10       -0.16      1.42 o 
  -8  12   2        0.70        1.06      1.22 o 
  -7  12   2       25.61       24.88      1.87 o 
  -6  12   2       61.21       71.55      2.59 o 
  -5  12   2       73.45       83.18      3.00 o 
  -4  12   2       42.83       42.73      2.32 o 
  -3  12   2       38.20       35.17      2.35 o 
  -2  12   2        4.71        7.47      1.50 o 
  -1  12   2      393.43      365.42      6.69 o 
   0  12   2       99.78      103.98      3.99 o 
   1  12   2       77.69       86.70      3.18 o 
   2  12   2        2.71        0.67      1.21 o 
   3  12   2        4.25        4.16      1.68 o 
   4  12   2       20.00       17.64      1.65 o 
   5  12   2      253.41      260.84      5.14 o 
   6  12   2       26.76       28.34      3.44 o 
   7  12   2        7.12        6.67      1.88 o 
  -7  13   2        0.65       -0.25      1.22 o 
  -6  13   2        3.61        2.46      1.42 o 
  -5  13   2      147.10      137.78      3.87 o 
  -4  13   2      411.59      401.97      7.75 o 
  -3  13   2       58.24       64.01      3.18 o 
  -2  13   2       20.22       15.38      1.88 o 
  -1  13   2        9.59        7.97      1.43 o 
   0  13   2      373.62      367.69      8.86 o 
   1  13   2      142.35      136.94      4.21 o 
   2  13   2        0.84       -0.60      1.21 o 
   3  13   2        0.89        3.35      1.50 o 
   4  13   2      111.64      118.07      5.42 o 
   5  13   2       27.66       28.10      3.38 o 
   6  13   2       23.49       25.73      2.52 o 
  -6  14   2      208.43      200.73      4.34 o 
  -5  14   2       41.13       39.03      2.84 o 
  -4  14   2        1.28        0.61      1.59 o 
  -3  14   2       75.69       79.50      3.57 o 
  -2  14   2      568.51      621.13     17.39 o 
  -1  14   2       58.29       50.46      5.16 o 
   0  14   2        2.36        3.19      2.09 o 
   1  14   2       10.21       13.52      2.43 o 
   2  14   2      361.19      378.87      7.54 o 
   3  14   2      221.67      223.40      5.66 o 
   4  14   2       19.91       11.97      1.95 o 
   5  14   2        4.06        5.90      2.24 o 
  -4  15   2       40.23       42.32      3.35 o 
  -3  15   2        3.42        2.46      1.85 o 
  -2  15   2       26.32       22.65      3.13 o 
  -1  15   2        2.83        3.36      3.44 o 
   0  15   2      102.76      100.75      4.87 o 
   1  15   2       53.76       53.09      4.42 o 
   2  15   2       17.27       16.56      2.16 o 
 -12   1   3       67.05       62.27      3.64 o 
 -11   1   3      149.64      143.87      4.66 o 
 -10   1   3        3.99        2.87      1.30 o 
  -9   1   3       17.58       17.78      2.77 o 
  -8   1   3      126.19      129.56      2.69 o 
  -7   1   3     1648.37     1638.39     19.52 o 
  -6   1   3       13.39       16.43      1.54 o 
  -5   1   3      615.62      618.54     11.61 o 
  -4   1   3      901.65      855.57      7.94 o 
  -3   1   3     1572.12     1573.13     13.73 o 
  -2   1   3     5555.18     5481.89     61.38 o 
  -1   1   3     2860.50     2906.46     41.35 o 
   0   1   3      656.14      750.46     11.47 o 
   1   1   3      154.97      152.57      2.73 o 
   2   1   3     2138.36     2108.25     20.89 o 
   3   1   3       43.69       33.87      1.19 o 
   4   1   3     2426.75     2400.78     24.00 o 
   5   1   3      854.62      856.47      7.46 o 
   6   1   3        0.10        0.15      0.58 o 
   7   1   3       51.44       45.93      2.08 o 
   8   1   3        0.18       -1.18      1.18 o 
   9   1   3        7.39        4.91      1.97 o 
  10   1   3        0.44       -1.97      1.97 o 
  11   1   3        4.01       -0.49      2.46 o 
 -12   2   3        0.24        0.49      1.74 o 
 -11   2   3       97.11       93.53      3.40 o 
 -10   2   3       28.46       29.33      1.99 o 
  -9   2   3      196.58      189.98      3.61 o 
  -8   2   3      289.34      290.11      3.90 o 
  -7   2   3      766.98      791.25      7.99 o 
  -6   2   3     1775.98     1850.76     16.63 o 
  -5   2   3      720.80      752.82      7.24 o 
  -4   2   3      580.91      554.05      5.40 o 
  -3   2   3       43.09       38.83      0.76 o 
  -2   2   3     2097.49     2108.15     24.18 o 
  -1   2   3     1600.14     1587.65     18.41 o 
   0   2   3      302.26      289.71      4.46 o 
   1   2   3     4950.27     4976.04    102.53 o 
   2   2   3      243.35      254.16      7.78 o 
   3   2   3      619.64      627.80     14.48 o 
   4   2   3     2565.89     2702.97     23.64 o 
   5   2   3      213.05      188.22      2.31 o 
   6   2   3      116.17      126.39      5.47 o 
   7   2   3      136.81      127.32      5.57 o 
   8   2   3       73.42       76.58      2.89 o 
   9   2   3      152.75      144.98      7.86 o 
  10   2   3        2.79        3.93      2.95 o 
  11   2   3        0.06        0.00      2.95 o 
 -13   3   3       48.42       43.25      4.91 o 
 -12   3   3        0.35        1.25      2.95 o 
 -11   3   3      178.82      186.47      7.81 o 
 -10   3   3      160.99      160.20      3.50 o 
  -9   3   3        0.09       -0.70      1.00 o 
  -8   3   3      384.40      384.76      5.40 o 
  -7   3   3     2124.33     2139.38     21.46 o 
  -6   3   3      328.48      309.86      3.86 o 
  -5   3   3      408.14      437.09      4.24 o 
  -4   3   3        2.53        4.40      0.36 o 
  -3   3   3     2906.08     2878.89     24.34 o 
  -2   3   3        5.06       11.35      0.54 o 
  -1   3   3      328.05      350.32      3.64 o 
   0   3   3     3841.83     3909.63     34.10 o 
   1   3   3      598.58      632.86      7.93 o 
   2   3   3       11.59        9.77      0.57 o 
   3   3   3     1958.60     2032.55     25.21 o 
   4   3   3      575.46      549.66      5.61 o 
   5   3   3      492.29      517.17     18.32 o 
   6   3   3       10.11        7.55      1.26 o 
   7   3   3      105.54      114.61      3.90 o 
   8   3   3       80.01       73.38      3.42 o 
   9   3   3        2.87        1.47      2.46 o 
  10   3   3       46.74       40.79      4.91 o 
  11   3   3        7.41       11.30      3.44 o 
 -12   4   3       19.07       19.84      2.59 o 
 -11   4   3        0.16       -1.32      2.58 o 
 -10   4   3       76.31       74.78      2.56 o 
  -9   4   3      267.03      252.73      4.29 o 
  -8   4   3      822.02      786.49      9.37 o 
  -7   4   3      428.19      417.04      6.74 o 
  -6   4   3       47.71       62.98      1.62 o 
  -5   4   3       29.50       45.34      1.32 o 
  -4   4   3      392.91      418.40      4.52 o 
  -3   4   3      995.05      981.54     10.17 o 
  -2   4   3     9929.95     9845.13    137.37 o 
  -1   4   3     2965.82     2846.56     22.26 o 
   0   4   3     5398.89     5532.21     43.38 o 
   1   4   3     1154.77     1288.59     12.48 o 
   2   4   3      987.20     1032.32      9.68 o 
   3   4   3       24.15       15.75      0.72 o 
   4   4   3       58.91       58.87      1.54 o 
   5   4   3      130.38      135.29      2.73 o 
   6   4   3      277.78      278.01      5.41 o 
   7   4   3       26.44       34.45      2.36 o 
   8   4   3        0.51        4.72      2.21 o 
   9   4   3        2.89        4.32      1.64 o 
  10   4   3        0.12        0.49      2.95 o 
  11   4   3        0.96        0.49      2.95 o 
 -12   5   3       90.68       89.33      4.68 o 
 -11   5   3        0.28        0.83      1.19 o 
 -10   5   3        8.90        6.70      1.35 o 
  -9   5   3      142.38      140.02      3.40 o 
  -8   5   3       82.90       76.90      2.39 o 
  -7   5   3      170.19      183.31      3.50 o 
  -6   5   3        3.67        1.77      0.66 o 
  -5   5   3       30.15       30.52      1.13 o 
  -4   5   3      864.04      979.28      9.30 o 
  -3   5   3      676.99      749.02      7.52 o 
  -2   5   3      172.74      176.78      2.09 o 
  -1   5   3     2977.65     3043.94     23.86 o 
   0   5   3      328.22      390.48      3.88 o 
   1   5   3      245.31      273.22      2.97 o 
   2   5   3     3080.52     3183.19     25.04 o 
   3   5   3     3459.20     3489.04     27.41 o 
   4   5   3      701.01      679.68      6.28 o 
   5   5   3        8.14        5.12      1.67 o 
   6   5   3      831.56      787.56     10.80 o 
   7   5   3      573.53      611.46     11.54 o 
   8   5   3        8.51        8.50      1.64 o 
   9   5   3       97.55      106.14      4.36 o 
  10   5   3      194.79      203.04      8.35 o 
  11   5   3       54.09       53.57      6.39 o 
 -12   6   3       53.51       54.45      3.99 o 
 -11   6   3        0.08        0.34      1.33 o 
 -10   6   3      102.23       94.24      3.97 o 
  -9   6   3       65.35       66.39      2.44 o 
  -8   6   3      135.78      127.57      3.48 o 
  -7   6   3        0.59        0.83      0.82 o 
  -6   6   3      966.48      931.84      9.39 o 
  -5   6   3      707.78      650.90      6.94 o 
  -4   6   3     1531.99     1454.74     14.97 o 
  -3   6   3      563.84      634.54      6.44 o 
  -2   6   3      525.94      487.19      4.67 o 
  -1   6   3     2299.04     2348.52     18.77 o 
   0   6   3     1097.04     1153.75      9.78 o 
   1   6   3       15.33       14.56      0.82 o 
   2   6   3     1894.35     1960.91     15.98 o 
   3   6   3      583.05      544.75      5.87 o 
   4   6   3      495.44      493.11      6.22 o 
   5   6   3      108.86      123.69      3.28 o 
   6   6   3        3.36        7.98      1.30 o 
   7   6   3       19.09       20.53      2.95 o 
   8   6   3        0.59        1.58      1.54 o 
   9   6   3       13.59       12.77      2.36 o 
  10   6   3        7.00        8.58      2.21 o 
 -12   7   3       11.79        8.76      2.07 o 
 -11   7   3        9.50       11.96      1.69 o 
 -10   7   3       33.87       32.35      2.46 o 
  -9   7   3        3.02       -0.52      1.42 o 
  -8   7   3      127.51      125.12      2.80 o 
  -7   7   3      353.91      353.10      4.78 o 
  -6   7   3        0.14       -0.98      1.08 o 
  -5   7   3      281.91      283.66      3.95 o 
  -4   7   3      283.89      306.56      4.60 o 
  -3   7   3     1651.02     1696.80     15.36 o 
  -2   7   3       34.29       27.83      1.16 o 
  -1   7   3       38.77       35.38      1.06 o 
   0   7   3       20.18       11.02      0.68 o 
   1   7   3        4.80        0.61      0.42 o 
   2   7   3       85.95      101.61      1.78 o 
   3   7   3      307.22      313.50      4.58 o 
   4   7   3      140.58      143.88      2.98 o 
   5   7   3       33.17       39.64      2.70 o 
   6   7   3        6.76        1.72      1.21 o 
   7   7   3       56.22       63.27      3.33 o 
   8   7   3        0.23       -0.55      1.72 o 
   9   7   3       31.12       25.44      2.72 o 
  10   7   3       83.66       83.56      4.25 o 
 -11   8   3        0.23        2.83      1.65 o 
 -10   8   3      190.47      185.94      4.34 o 
  -9   8   3      220.31      219.76      4.52 o 
  -8   8   3       48.67       43.18      1.91 o 
  -7   8   3      105.36       93.89      2.90 o 
  -6   8   3        2.67        0.33      0.84 o 
  -5   8   3      168.26      157.64      4.19 o 
  -4   8   3      120.18      118.59      2.70 o 
  -3   8   3       15.52       14.06      1.13 o 
  -2   8   3        5.90        9.04      0.77 o 
  -1   8   3       27.23       19.66      0.92 o 
   0   8   3      503.15      474.62      4.84 o 
   1   8   3        9.28        9.57      0.73 o 
   2   8   3       27.46       26.96      1.40 o 
   3   8   3      263.08      275.23      4.41 o 
   4   8   3      198.35      184.79      3.53 o 
   5   8   3      226.07      224.71      7.73 o 
   6   8   3       20.71       16.72      1.78 o 
   7   8   3       60.18       65.49      3.02 o 
   8   8   3       43.60       50.86      3.42 o 
   9   8   3        1.79        2.70      2.00 o 
 -11   9   3       74.98       73.85      3.67 o 
 -10   9   3       52.79       51.95      2.74 o 
  -9   9   3       56.51       51.88      2.31 o 
  -8   9   3      358.97      353.78      5.30 o 
  -7   9   3       86.97       92.33      2.54 o 
  -6   9   3       49.24       49.41      1.88 o 
  -5   9   3       10.98        7.45      1.23 o 
  -4   9   3      891.99      857.59     10.20 o 
  -3   9   3      193.11      183.11      3.50 o 
  -2   9   3        6.50        9.17      1.47 o 
  -1   9   3      219.67      223.34      3.28 o 
   0   9   3      128.67      130.60      2.19 o 
   1   9   3      890.76      843.90      8.65 o 
   2   9   3      284.30      263.40      4.29 o 
   3   9   3       78.19       71.02      2.27 o 
   4   9   3        0.02       -0.83      0.83 o 
   5   9   3      475.53      490.22      8.22 o 
   6   9   3      333.46      342.67      6.69 o 
   7   9   3        0.15        1.63      1.30 o 
   8   9   3        1.31        1.25      1.89 o 
   9   9   3        7.46        9.21      3.93 o 
 -10  10   3       35.52       36.08      2.49 o 
  -9  10   3      171.60      168.08      4.32 o 
  -8  10   3      162.50      161.34      3.55 o 
  -7  10   3      108.14      104.64      2.94 o 
  -6  10   3       51.86       44.75      2.17 o 
  -5  10   3       21.79       15.46      1.63 o 
  -4  10   3       73.46       67.48      2.27 o 
  -3  10   3      530.99      511.54      7.00 o 
  -2  10   3      777.53      792.00      9.52 o 
  -1  10   3      800.18      722.24      7.73 o 
   0  10   3      229.11      197.85      3.66 o 
   1  10   3      786.56      738.93      9.03 o 
   2  10   3      131.88      125.69      3.12 o 
   3  10   3       59.11       53.11      2.21 o 
   4  10   3       22.85       20.17      1.58 o 
   5  10   3      244.79      256.56      5.76 o 
   6  10   3       39.48       41.49      2.73 o 
   7  10   3       12.34       18.44      2.72 o 
   8  10   3        0.42        0.85      3.19 o 
  -9  11   3        7.79        8.61      1.49 o 
  -8  11   3       36.12       33.98      2.35 o 
  -7  11   3      204.21      192.33      3.90 o 
  -6  11   3      134.98      141.51      3.29 o 
  -5  11   3        5.10        5.07      1.56 o 
  -4  11   3      198.09      190.61      3.99 o 
  -3  11   3      218.99      224.92      4.29 o 
  -2  11   3      308.47      300.02      4.96 o 
  -1  11   3       19.88       16.81      1.37 o 
   0  11   3      298.91      287.10      4.70 o 
   1  11   3      437.77      472.27      8.23 o 
   2  11   3       24.02       32.43      2.06 o 
   3  11   3        1.32        0.74      0.98 o 
   4  11   3        1.45        1.36      1.15 o 
   5  11   3        5.75        4.54      1.50 o 
   6  11   3       10.44        7.92      1.65 o 
   7  11   3        1.69        0.76      1.45 o 
  -8  12   3       62.82       58.61      2.49 o 
  -7  12   3       53.56       59.65      2.50 o 
  -6  12   3       43.16       39.26      2.10 o 
  -5  12   3      200.50      187.93      4.29 o 
  -4  12   3       70.73       73.12      2.76 o 
  -3  12   3       12.90       14.74      2.43 o 
  -2  12   3      156.14      158.48      5.27 o 
  -1  12   3       29.22       21.57      1.99 o 
   0  12   3      127.11      132.82      3.83 o 
   1  12   3       66.86       73.08      3.44 o 
   2  12   3        4.02       -0.33      1.47 o 
   3  12   3       82.10       85.23      3.21 o 
   4  12   3      173.82      184.70      4.10 o 
   5  12   3      159.55      153.97      6.06 o 
   6  12   3        0.24       -1.06      1.30 o 
   7  12   3       45.84       39.43      3.02 o 
  -7  13   3      236.24      236.79      6.58 o 
  -6  13   3       67.23       63.79      2.58 o 
  -5  13   3       42.64       38.46      2.48 o 
  -4  13   3      265.77      255.18      6.63 o 
  -3  13   3      679.95      721.47     11.25 o 
  -2  13   3      203.80      212.79      5.45 o 
  -1  13   3        0.46       -1.21      1.21 o 
   0  13   3      140.77      136.16      4.19 o 
   1  13   3      202.62      222.60      5.26 o 
   2  13   3       22.23       27.67      2.31 o 
   3  13   3       62.02       63.10      3.10 o 
   4  13   3      153.55      154.97      5.88 o 
   5  13   3       36.86       38.18      4.02 o 
  -6  14   3        9.35       12.37      1.74 o 
  -5  14   3        8.70        6.70      1.88 o 
  -4  14   3        5.59        5.68      3.06 o 
  -3  14   3        7.39        6.54      2.51 o 
  -2  14   3       94.71       93.90      7.19 o 
  -1  14   3       58.18       50.87      7.62 o 
   0  14   3        0.50       -1.34      1.89 o 
   1  14   3        1.61        0.84      1.43 o 
   2  14   3        3.15        3.23      1.67 o 
   3  14   3       36.84       39.46      2.92 o 
   4  14   3        7.89       13.95      2.59 o 
  -4  15   3        9.65       12.92      2.78 o 
  -3  15   3       19.91       19.92      2.45 o 
  -2  15   3       19.34       27.17      3.19 o 
  -1  15   3      126.24      142.52      5.91 o 
   0  15   3       70.26       72.22      7.13 o 
   1  15   3        5.93        3.29      2.24 o 
   2  15   3      178.74      181.85      7.07 o 
 -13   0   4       71.87       79.62      6.39 o 
 -12   0   4      153.31      163.65      7.37 o 
 -11   0   4       59.33       76.18      5.41 o 
 -10   0   4      541.22      536.88     10.25 o 
  -9   0   4     1719.58     1742.58     25.85 o 
  -8   0   4     1338.64     1320.01     24.91 o 
  -7   0   4      435.11      417.02      6.03 o 
  -6   0   4      131.25      126.95      2.64 o 
  -5   0   4     1563.77     1534.55     17.66 o 
  -4   0   4    13014.29    12344.29    231.80 o 
  -3   0   4     1333.37     1427.33     16.32 o 
  -2   0   4      246.22      247.55      4.33 o 
  -1   0   4     1267.89     1228.55     17.68 o 
   0   0   4     4365.96     4596.32     62.95 o 
   1   0   4      146.49      142.14      3.07 o 
   2   0   4      185.05      227.75      4.48 o 
   3   0   4     2968.62     3068.74     42.99 o 
   4   0   4     3088.68     3002.80     42.44 o 
   5   0   4      814.49      805.50     13.08 o 
   6   0   4       63.42       53.93      2.72 o 
   7   0   4       71.50       89.94      5.41 o 
   8   0   4       77.28       67.82      5.41 o 
   9   0   4       63.64       66.84      5.41 o 
  10   0   4       15.78       22.12      3.93 o 
 -13   1   4       79.81       79.25      4.33 o 
 -12   1   4        0.42       -0.25      1.74 o 
 -11   1   4      161.67      171.41      4.44 o 
 -10   1   4        9.90       10.44      1.59 o 
  -9   1   4      446.70      447.20     10.43 o 
  -8   1   4      274.61      270.14      4.11 o 
  -7   1   4      185.85      207.76      2.93 o 
  -6   1   4      437.18      464.32      4.91 o 
  -5   1   4     3077.89     3214.65     27.34 o 
  -4   1   4      888.29      887.49      8.20 o 
  -3   1   4     4596.85     4707.31     52.42 o 
  -2   1   4      780.21      792.84      8.40 o 
  -1   1   4        0.96       -0.12      0.50 o 
   0   1   4       63.06       68.65      2.58 o 
   1   1   4     3360.26     3457.61     33.77 o 
   2   1   4      921.71      935.73      9.97 o 
   3   1   4     7215.60     7396.93     71.35 o 
   4   1   4     8184.17     8349.93     80.48 o 
   5   1   4     2140.59     2114.19     21.71 o 
   6   1   4       73.91       67.30      2.23 o 
   7   1   4      492.07      492.87      7.95 o 
   8   1   4        5.03        5.54      1.89 o 
   9   1   4        8.08        7.37      2.09 o 
  10   1   4       11.09       10.32      3.44 o 
  11   1   4       84.54       93.38      7.37 o 
 -13   2   4       19.20       19.17      3.93 o 
 -12   2   4       23.80       23.34      2.16 o 
 -11   2   4       58.84       57.78      2.84 o 
 -10   2   4      530.04      529.98      8.41 o 
  -9   2   4       28.10       35.53      1.83 o 
  -8   2   4      339.82      341.00      5.86 o 
  -7   2   4     1015.49     1038.64     10.06 o 
  -6   2   4        0.52        0.66      0.40 o 
  -5   2   4     1252.50     1232.00     10.22 o 
  -4   2   4     3664.47     3713.67     31.74 o 
  -3   2   4        7.23       15.95      0.56 o 
  -2   2   4     1459.65     1550.18     12.40 o 
  -1   2   4      492.34      595.99      6.49 o 
   0   2   4      339.18      308.00      3.85 o 
   1   2   4     2841.96     2978.15     29.30 o 
   2   2   4     1842.51     1826.81     18.56 o 
   3   2   4       66.28       59.54      2.64 o 
   4   2   4      271.56      275.62      3.45 o 
   5   2   4       63.88       74.98      2.34 o 
   6   2   4      155.30      153.63      4.61 o 
   7   2   4      122.83      117.99      3.33 o 
   8   2   4       14.29       12.25      1.65 o 
   9   2   4       17.12       13.27      3.44 o 
  10   2   4       71.44       74.70      6.39 o 
  11   2   4        0.61       -1.97      2.95 o 
 -13   3   4      113.48      121.94      5.18 o 
 -12   3   4        3.08        1.94      1.50 o 
 -11   3   4       37.88       31.58      2.27 o 
 -10   3   4      213.07      209.85      4.10 o 
  -9   3   4      262.96      257.74      4.41 o 
  -8   3   4      141.49      137.50      3.00 o 
  -7   3   4      255.03      237.48      3.45 o 
  -6   3   4      771.71      744.64      7.46 o 
  -5   3   4     1394.59     1331.35     11.06 o 
  -4   3   4     1567.99     1656.80     13.42 o 
  -3   3   4     2565.90     2658.15     19.22 o 
  -2   3   4      531.89      521.91      4.77 o 
  -1   3   4     4445.33     4376.71     37.43 o 
   0   3   4       49.55       58.47      1.52 o 
   1   3   4     1729.51     1715.47     17.40 o 
   3   3   4      462.25      496.90      6.83 o 
   4   3   4       75.95       98.23      2.03 o 
   5   3   4     1703.69     1631.27     24.76 o 
   6   3   4        0.28        1.97      0.92 o 
   7   3   4        2.08        1.77      1.06 o 
   8   3   4      186.03      183.83      6.88 o 
   9   3   4        2.66        0.98      2.46 o 
  10   3   4        6.40        8.35      3.44 o 
  11   3   4       28.81       30.47      4.91 o 
 -13   4   4        0.01        0.27      1.89 o 
 -12   4   4       81.11       88.20      3.65 o 
 -11   4   4       95.49       89.12      6.41 o 
 -10   4   4      170.04      163.51      3.61 o 
  -9   4   4       25.62       22.92      1.53 o 
  -8   4   4       49.33       56.72      2.14 o 
  -7   4   4      880.08      897.38     10.13 o 
  -6   4   4      151.75      152.24      2.54 o 
  -5   4   4      456.34      451.95      4.43 o 
  -4   4   4       68.25      104.47      1.54 o 
  -3   4   4      453.73      415.73      3.67 o 
  -2   4   4     1716.34     1994.00     15.95 o 
  -1   4   4       11.69       30.05      0.95 o 
   0   4   4      421.23      451.07      3.99 o 
   1   4   4     1318.33     1310.39     13.30 o 
   2   4   4      168.60      206.50      3.03 o 
   3   4   4     1205.76     1143.07     10.76 o 
   4   4   4       26.35       33.42      1.40 o 
   5   4   4      151.63      130.56      2.79 o 
   6   4   4      468.38      424.06     10.79 o 
   7   4   4       70.74       61.34      4.42 o 
   8   4   4       38.71       42.38      3.07 o 
   9   4   4        7.22        5.80      1.72 o 
  10   4   4       37.78       39.81      5.41 o 
 -12   5   4        1.72        3.28      1.78 o 
 -11   5   4       17.69       16.26      1.77 o 
 -10   5   4        0.46       -0.96      0.96 o 
  -9   5   4       47.75       46.46      2.12 o 
  -8   5   4      134.25      122.37      3.26 o 
  -7   5   4      137.94      145.86      3.06 o 
  -6   5   4      507.23      500.77      5.66 o 
  -5   5   4      106.90       97.73      1.97 o 
  -4   5   4      493.14      486.95      4.69 o 
  -3   5   4      775.48      857.13      7.47 o 
  -2   5   4     1675.37     1829.43     14.83 o 
  -1   5   4      876.80      906.04      7.84 o 
   0   5   4     1028.71     1102.82      9.31 o 
   1   5   4      561.48      561.34      5.27 o 
   2   5   4       21.74       31.27      1.33 o 
   3   5   4        2.81        9.68      0.77 o 
   4   5   4      103.21       92.13      2.69 o 
   5   5   4      161.16      157.94      3.57 o 
   6   5   4       53.73       52.19      3.07 o 
   7   5   4        4.01        5.46      1.54 o 
   8   5   4       97.07       83.77      3.90 o 
   9   5   4       18.96       19.17      2.46 o 
  10   5   4       22.40       23.59      4.91 o 
 -12   6   4       17.79       19.83      2.27 o 
 -11   6   4        4.30        3.74      1.37 o 
 -10   6   4        1.44        0.32      1.12 o 
  -9   6   4       91.22      100.64      2.88 o 
  -8   6   4      603.32      582.58      7.73 o 
  -7   6   4      534.36      512.60      6.10 o 
  -6   6   4       30.82       32.54      1.44 o 
  -5   6   4        1.77        1.02      0.75 o 
  -4   6   4      764.13      774.99      7.66 o 
  -3   6   4      313.79      357.71      4.15 o 
  -2   6   4        1.10        1.74      0.55 o 
  -1   6   4      543.99      534.65      5.14 o 
   0   6   4      943.39      917.72      8.08 o 
   1   6   4      732.53      803.05      7.20 o 
   2   6   4      850.71      925.41      7.64 o 
   3   6   4      778.71      806.07      8.21 o 
   4   6   4      190.22      182.31      4.02 o 
   5   6   4      637.31      629.14      9.31 o 
   6   6   4       62.17       65.94      4.67 o 
   7   6   4      191.99      183.50      5.66 o 
   8   6   4      102.54       98.56      4.25 o 
   9   6   4       71.23       71.38      4.13 o 
  10   6   4        3.60        5.28      2.00 o 
 -12   7   4        9.84        6.63      1.95 o 
 -11   7   4       53.40       58.74      2.69 o 
 -10   7   4      431.03      400.52      6.49 o 
  -9   7   4      262.05      266.62      4.91 o 
  -8   7   4       83.29       79.07      2.61 o 
  -7   7   4     1196.30     1163.51     11.67 o 
  -6   7   4     2559.90     2472.46     22.16 o 
  -5   7   4      122.79      120.55      2.42 o 
  -4   7   4       87.32       86.53      2.21 o 
  -3   7   4     1415.90     1329.87     12.38 o 
  -2   7   4     4329.52     4021.68     31.68 o 
  -1   7   4      868.75      933.25      8.29 o 
   0   7   4       34.84       46.16      1.23 o 
   1   7   4        0.64        0.14      0.42 o 
   2   7   4     1309.99     1244.62     10.80 o 
   3   7   4        2.49        1.60      0.74 o 
   4   7   4       94.92       79.28      2.82 o 
   5   7   4       51.77       37.66      2.13 o 
   6   7   4      409.07      401.03      7.13 o 
   7   7   4      117.42      113.57      4.61 o 
   8   7   4       43.31       47.45      3.42 o 
   9   7   4       45.22       42.33      3.54 o 
 -11   8   4       15.97       15.20      1.87 o 
 -10   8   4        0.07       -1.20      1.28 o 
  -9   8   4      144.58      141.47      5.39 o 
  -8   8   4       33.81       29.70      1.66 o 
  -7   8   4       40.64       44.06      2.05 o 
  -6   8   4       64.06       54.66      1.96 o 
  -5   8   4       65.47       62.35      1.98 o 
  -4   8   4      501.76      500.93      6.63 o 
  -3   8   4      116.13      122.69      2.31 o 
  -2   8   4      334.65      332.67      4.21 o 
  -1   8   4      533.88      508.43      5.15 o 
   0   8   4       28.96       22.46      1.03 o 
   1   8   4       72.53       79.42      2.56 o 
   2   8   4      491.62      497.82      6.49 o 
   3   8   4      769.23      768.99      9.18 o 
   4   8   4      611.49      578.71      8.97 o 
   5   8   4      276.47      278.01      5.64 o 
   6   8   4       55.54       64.98      2.87 o 
   7   8   4       46.96       43.57      3.18 o 
   8   8   4       72.94       67.82      3.90 o 
   9   8   4      153.08      171.46      7.13 o 
 -11   9   4        0.70        0.45      1.37 o 
 -10   9   4       39.08       36.43      2.37 o 
  -9   9   4        2.90        3.51      1.17 o 
  -8   9   4        1.35        0.73      1.04 o 
  -7   9   4      144.21      158.15      3.73 o 
  -6   9   4      611.83      583.14      7.02 o 
  -5   9   4       40.28       37.52      1.97 o 
  -4   9   4       88.25       87.66      2.51 o 
  -3   9   4      274.20      258.19      4.29 o 
  -2   9   4     1353.74     1360.07     12.96 o 
  -1   9   4       23.69       24.48      1.17 o 
   0   9   4     1007.02      990.57      9.02 o 
   1   9   4      155.97      142.63      2.63 o 
   2   9   4      193.28      176.49      3.50 o 
   3   9   4       82.45       81.64      2.49 o 
   4   9   4      221.93      211.09      4.81 o 
   5   9   4        0.04       -1.01      1.01 o 
   6   9   4       14.31       16.26      1.98 o 
   7   9   4      117.86      115.15      7.62 o 
   8   9   4      209.80      226.17      7.07 o 
 -10  10   4        0.04       -0.40      1.31 o 
  -9  10   4       54.30       53.25      2.36 o 
  -8  10   4      138.67      150.04      3.45 o 
  -7  10   4      286.34      276.53      4.60 o 
  -6  10   4        1.85       -0.58      0.87 o 
  -5  10   4      529.65      520.65      7.31 o 
  -4  10   4      143.89      143.97      3.31 o 
  -3  10   4      141.05      140.05      3.24 o 
  -2  10   4      201.24      171.56      2.96 o 
  -1  10   4      349.49      350.07      4.60 o 
   0  10   4      120.99      131.74      2.99 o 
   1  10   4      418.35      433.94      6.14 o 
   2  10   4      145.74      146.62      3.31 o 
   3  10   4      522.73      528.47      7.57 o 
   4  10   4        0.40        0.85      1.12 o 
   5  10   4       54.08       54.95      2.81 o 
   6  10   4       93.30       80.41      3.38 o 
   7  10   4       44.33       49.34      3.93 o 
   8  10   4        0.36        6.05      2.24 o 
  -9  11   4       13.46        8.99      1.47 o 
  -8  11   4        4.55        4.81      1.30 o 
  -7  11   4        0.04       -0.99      0.99 o 
  -6  11   4       87.32       77.80      2.59 o 
  -5  11   4      124.24      120.16      3.31 o 
  -4  11   4       15.82       15.55      1.47 o 
  -3  11   4       55.82       48.47      2.55 o 
  -2  11   4      218.84      196.47      3.92 o 
  -1  11   4        0.20        0.11      0.90 o 
   0  11   4      739.40      718.59      9.65 o 
   1  11   4      113.58      115.76      3.88 o 
   2  11   4        0.20       -0.38      0.90 o 
   3  11   4      452.21      463.63      6.80 o 
   4  11   4      350.28      348.59      7.00 o 
   5  11   4        5.68        5.41      1.42 o 
   6  11   4       45.11       41.60      2.73 o 
   7  11   4      100.84      112.84      5.41 o 
  -8  12   4       23.61       26.41      1.91 o 
  -7  12   4      209.78      208.02      4.17 o 
  -6  12   4       14.15       12.10      1.58 o 
  -5  12   4        0.10       -1.03      1.03 o 
  -4  12   4      178.87      182.74      4.11 o 
  -3  12   4       84.24       67.97      3.02 o 
  -2  12   4       75.07       76.46      3.10 o 
  -1  12   4      310.65      296.05      6.03 o 
   0  12   4       11.94        9.75      1.50 o 
   1  12   4       91.12       85.84      3.30 o 
   2  12   4       59.96       64.55      2.89 o 
   3  12   4       10.11       11.33      1.65 o 
   4  12   4       10.04       13.28      1.97 o 
   5  12   4       15.40       14.19      1.99 o 
   6  12   4        3.19        0.42      1.99 o 
  -7  13   4       64.18       65.10      4.11 o 
  -6  13   4      133.95      127.73      3.51 o 
  -5  13   4       64.47       55.64      3.83 o 
  -4  13   4       19.80       17.73      2.27 o 
  -3  13   4       13.27       12.26      1.99 o 
  -2  13   4      320.25      311.42      6.51 o 
  -1  13   4       17.32       19.28      2.78 o 
   0  13   4        0.00       -0.63      1.21 o 
   1  13   4        5.54        1.78      1.67 o 
   2  13   4      184.51      181.27      4.81 o 
   3  13   4       75.06       79.84      6.14 o 
   4  13   4       15.68       15.91      2.95 o 
   5  13   4       33.72       36.77      2.81 o 
  -6  14   4        2.16        2.70      1.44 o 
  -5  14   4       54.65       63.04      3.49 o 
  -4  14   4      253.49      233.82      5.86 o 
  -3  14   4       84.24       79.01      3.49 o 
  -2  14   4        1.71       -0.58      1.50 o 
  -1  14   4      165.73      161.76     10.32 o 
   0  14   4      476.88      519.04     11.47 o 
   1  14   4      217.59      216.03      5.55 o 
   2  14   4       94.43      102.34      3.95 o 
   3  14   4       22.13       26.80      4.42 o 
  -3  15   4       39.88       44.49      3.10 o 
  -2  15   4       55.28       52.24      4.13 o 
  -1  15   4       62.04       63.79      4.33 o 
   0  15   4       16.32       19.39      3.44 o 
   1  15   4        1.31        3.93      3.19 o 
 -13   1   5       11.12       15.46      5.16 o 
 -12   1   5      109.21      111.07      4.52 o 
 -11   1   5        3.63        5.09      1.50 o 
 -10   1   5      307.89      299.93      5.86 o 
  -9   1   5      104.48       96.87      2.63 o 
  -8   1   5      120.36      110.09      2.98 o 
  -7   1   5       35.28       30.74      2.62 o 
  -6   1   5     1380.30     1428.33     12.95 o 
  -5   1   5     6918.15     7135.31     59.54 o 
  -4   1   5     2643.72     2882.81     24.66 o 
  -3   1   5      772.23      780.98      6.27 o 
  -2   1   5      170.17      188.92      2.74 o 
  -1   1   5      544.28      486.82      5.64 o 
   0   1   5      453.44      547.21      6.30 o 
   1   1   5      781.21      853.91      9.30 o 
   2   1   5       92.37       79.30      2.55 o 
   3   1   5       15.96       12.75      1.51 o 
   4   1   5     1223.37     1207.41     13.13 o 
   5   1   5      112.36      104.61      2.50 o 
   6   1   5       14.49       11.72      1.49 o 
   7   1   5        3.24        2.42      1.40 o 
   8   1   5       10.85       12.87      2.24 o 
   9   1   5        0.72        4.42      2.09 o 
  10   1   5        1.22       -1.97      2.95 o 
 -13   2   5        5.31        4.67      2.09 o 
 -12   2   5        2.74        0.32      1.50 o 
 -11   2   5        1.08       -0.64      1.30 o 
 -10   2   5      174.82      177.09      4.44 o 
  -9   2   5       26.11       26.54      3.44 o 
  -8   2   5        6.84        5.51      0.77 o 
  -7   2   5        4.58        5.37      0.66 o 
  -6   2   5       56.27       60.12      1.92 o 
  -5   2   5       69.95       43.90      1.26 o 
  -4   2   5     3587.78     3878.90     30.28 o 
  -3   2   5      884.61      998.41      7.73 o 
  -2   2   5     1725.87     1783.00     13.17 o 
  -1   2   5     1301.97     1365.62     14.03 o 
   0   2   5     2327.62     2434.43     24.27 o 
   1   2   5     1168.77     1194.82     14.54 o 
   2   2   5      352.45      324.78      4.33 o 
   3   2   5      661.59      663.45      7.74 o 
   4   2   5      145.65      140.09      2.79 o 
   5   2   5      450.62      481.73      6.30 o 
   6   2   5     2100.95     2056.12     36.98 o 
   7   2   5      109.46      115.27      3.47 o 
   8   2   5       29.07       27.38      2.78 o 
   9   2   5       21.31       26.54      4.42 o 
  10   2   5       40.79       47.18      5.41 o 
 -13   3   5       12.68       10.65      1.95 o 
 -12   3   5       61.38       57.24      4.23 o 
 -11   3   5       17.03       21.38      2.07 o 
 -10   3   5       30.29       29.85      2.09 o 
  -9   3   5      577.19      560.35     10.50 o 
  -8   3   5      625.60      594.91      7.49 o 
  -7   3   5        1.32       -0.02      0.78 o 
  -6   3   5     2735.96     2769.42     22.10 o 
  -5   3   5     2255.64     2446.36     18.03 o 
  -4   3   5     1900.16     2126.73     15.73 o 
  -3   3   5      771.03      780.60      6.84 o 
  -2   3   5     1355.78     1389.68     10.47 o 
  -1   3   5      399.90      406.47      7.22 o 
   0   3   5      263.25      288.62      3.36 o 
   1   3   5      316.91      322.70      3.73 o 
   2   3   5      299.34      273.23      3.28 o 
   3   3   5        5.76       14.12      1.01 o 
   4   3   5      208.87      196.96      3.33 o 
   5   3   5      638.27      639.94     12.64 o 
   6   3   5       17.71       22.77      2.59 o 
   7   3   5       27.80       24.43      2.08 o 
   8   3   5        0.02        0.11      1.54 o 
   9   3   5        6.63        3.44      2.95 o 
  10   3   5        1.97       -1.47      2.95 o 
 -13   4   5       10.81        6.30      2.34 o 
 -12   4   5       45.65       37.84      3.24 o 
 -11   4   5      313.90      327.48      5.58 o 
 -10   4   5       17.41       19.09      1.58 o 
  -9   4   5       40.97       40.94      1.97 o 
  -8   4   5      506.15      440.34      6.14 o 
  -7   4   5     1373.62     1255.56     13.56 o 
  -6   4   5      219.20      197.20      2.94 o 
  -5   4   5       20.81       17.51      0.85 o 
  -4   4   5        4.89       -0.27      0.33 o 
  -3   4   5        0.63        3.09      0.44 o 
  -2   4   5      547.96      672.21      6.03 o 
  -1   4   5     1325.62     1366.07     11.32 o 
   0   4   5     2618.58     2600.80     20.59 o 
   1   4   5      787.22      787.03      7.79 o 
   2   4   5       71.59       59.82      1.47 o 
   3   4   5      165.80      178.42      2.91 o 
   4   4   5        5.86        3.01      1.29 o 
   5   4   5      129.35      113.10      4.13 o 
   6   4   5      312.55      297.67      7.20 o 
   7   4   5       25.80       26.41      2.36 o 
   8   4   5        0.37        3.31      1.89 o 
   9   4   5       10.55       10.00      2.00 o 
  10   4   5       17.81       22.61      4.42 o 
 -13   5   5        0.02        0.98      1.74 o 
 -12   5   5       55.09       61.92      3.38 o 
 -11   5   5       44.36       55.84      2.51 o 
 -10   5   5       24.73       18.01      1.58 o 
  -9   5   5      146.06      140.75      3.25 o 
  -8   5   5        4.37        2.91      1.64 o 
  -7   5   5       81.96       75.03      2.21 o 
  -6   5   5       32.93       31.30      1.36 o 
  -5   5   5      191.25      197.96      2.94 o 
  -4   5   5       63.81       89.84      1.51 o 
  -3   5   5      294.60      285.73      3.17 o 
  -2   5   5     1209.31     1333.45     11.21 o 
  -1   5   5        0.27        0.33      0.40 o 
   0   5   5     2213.45     2182.57     17.60 o 
   1   5   5     4412.79     4426.98     37.45 o 
   2   5   5      710.99      683.16      6.81 o 
   3   5   5      281.16      278.99      3.70 o 
   4   5   5      861.96      865.89     10.13 o 
   5   5   5     1258.47     1239.27     20.07 o 
   6   5   5      146.48      154.94     11.06 o 
   7   5   5       71.89       73.77      3.90 o 
   8   5   5      117.93      113.26      4.61 o 
   9   5   5      188.88      207.64      6.61 o 
  10   5   5        0.64       -1.97      2.95 o 
 -12   6   5       39.32       35.03      2.32 o 
 -11   6   5      235.12      225.88      4.73 o 
 -10   6   5      147.51      143.05      5.18 o 
  -9   6   5        0.06        1.16      1.03 o 
  -8   6   5      205.88      183.17      3.67 o 
  -7   6   5      697.32      663.39      7.37 o 
  -6   6   5        1.00        1.73      0.69 o 
  -5   6   5      344.05      344.87      4.35 o 
  -4   6   5      845.60      879.87      9.34 o 
  -3   6   5      393.46      349.47      3.72 o 
  -2   6   5       13.84        9.04      0.63 o 
  -1   6   5       95.33       94.06      1.63 o 
   0   6   5      511.78      423.74      4.40 o 
   1   6   5      527.08      546.38      5.36 o 
   2   6   5      211.88      233.80      2.98 o 
   3   6   5      123.88      135.43      2.87 o 
   4   6   5      114.92      117.07      3.16 o 
   5   6   5        0.05        0.00      1.72 o 
   6   6   5       43.88       40.33      2.94 o 
   7   6   5       40.50       43.09      3.29 o 
   8   6   5       13.87       13.76      2.36 o 
   9   6   5        0.05       -1.12      1.89 o 
 -12   7   5       31.09       30.06      2.27 o 
 -11   7   5        5.21        4.12      1.37 o 
 -10   7   5        0.84       -1.03      1.03 o 
  -9   7   5        0.09        0.00      1.06 o 
  -8   7   5      148.75      139.51      2.98 o 
  -7   7   5       60.08       77.20      2.20 o 
  -6   7   5      641.00      648.35      7.29 o 
  -5   7   5      197.35      213.72      3.34 o 
  -4   7   5       33.46       29.77      1.47 o 
  -3   7   5      257.76      265.28      3.57 o 
  -2   7   5      770.64      800.35      7.38 o 
  -1   7   5     1088.76     1135.51      9.95 o 
   0   7   5       14.37       12.85      0.88 o 
   1   7   5      675.79      656.25      6.33 o 
   2   7   5       10.76       13.61      0.89 o 
   3   7   5        0.26       -0.16      0.85 o 
   4   7   5       25.89       27.80      1.78 o 
   5   7   5      244.19      254.10      8.57 o 
   6   7   5       14.48       14.61      2.00 o 
   7   7   5        2.22        2.46      1.74 o 
   8   7   5        4.38        2.91      2.00 o 
   9   7   5        4.29        5.41      3.19 o 
 -11   8   5        6.27        7.47      1.53 o 
 -10   8   5        0.05       -0.58      1.15 o 
  -9   8   5       49.92       50.53      2.51 o 
  -8   8   5      262.88      256.39      4.25 o 
  -7   8   5      618.30      588.37      7.07 o 
  -6   8   5      486.70      471.59      5.97 o 
  -5   8   5       19.71       22.02      1.32 o 
  -4   8   5        6.96        4.86      0.98 o 
  -3   8   5      396.71      370.58      4.56 o 
  -2   8   5       67.47       80.67      1.93 o 
  -1   8   5       31.54       35.66      1.23 o 
   0   8   5       10.57       10.51      0.80 o 
   1   8   5        5.47        2.62      0.60 o 
   2   8   5      725.49      727.95      8.69 o 
   3   8   5       50.87       50.14      2.55 o 
   4   8   5       95.93      101.24      3.82 o 
   5   8   5       20.51       13.88      1.78 o 
   6   8   5      137.96      143.57      5.18 o 
   7   8   5      122.97      109.35      4.96 o 
   8   8   5        4.39        2.68      1.89 o 
   9   8   5       10.01        9.40      2.59 o 
 -11   9   5        2.22        1.38      1.40 o 
 -10   9   5       18.13       25.25      2.08 o 
  -9   9   5      178.92      176.88      3.72 o 
  -8   9   5      381.10      353.73      5.31 o 
  -7   9   5       16.54       18.93      1.49 o 
  -6   9   5       58.74       55.13      2.50 o 
  -5   9   5      199.40      197.22      3.93 o 
  -4   9   5       57.88       52.42      2.51 o 
  -3   9   5       80.46       67.22      2.27 o 
  -2   9   5      780.09      776.39      8.21 o 
  -1   9   5      903.23      846.83      8.79 o 
   0   9   5      420.41      426.57      4.78 o 
   1   9   5      379.68      375.39      4.82 o 
   2   9   5      193.87      188.21      3.67 o 
   3   9   5        3.57        4.01      1.30 o 
   4   9   5      166.01      175.58      4.52 o 
   5   9   5       78.77       72.91      3.21 o 
   6   9   5        4.41        3.34      2.95 o 
   7   9   5       87.13       84.42      4.25 o 
   8   9   5      123.98      124.78      5.43 o 
 -10  10   5        1.53       -0.42      1.27 o 
  -9  10   5        0.21       -0.02      1.13 o 
  -8  10   5       48.13       47.92      2.22 o 
  -7  10   5      439.39      408.53      5.88 o 
  -6  10   5      173.36      166.95      3.90 o 
  -5  10   5       50.01       47.21      2.21 o 
  -4  10   5        6.34        3.93      1.03 o 
  -3  10   5        4.71        6.52      1.35 o 
  -2  10   5       20.61       19.78      1.24 o 
  -1  10   5      857.44      818.08      8.69 o 
   0  10   5      424.54      435.57      8.37 o 
   1  10   5      153.70      145.03      3.25 o 
   2  10   5       36.19       27.55      1.72 o 
   3  10   5      185.27      176.28      4.54 o 
   4  10   5       17.49       14.54      1.90 o 
   5  10   5        2.50        3.01      1.50 o 
   6  10   5       26.88       26.00      2.94 o 
   7  10   5        1.34        3.22      1.89 o 
  -9  11   5       36.47       36.60      2.14 o 
  -8  11   5       18.06       15.09      1.62 o 
  -7  11   5      143.63      148.53      3.46 o 
  -6  11   5      143.67      146.96      3.38 o 
  -5  11   5      149.12      154.59      3.69 o 
  -4  11   5      165.18      153.56      3.56 o 
  -3  11   5        1.15        0.26      0.99 o 
  -2  11   5      293.68      286.62      5.75 o 
  -1  11   5       43.56       45.52      2.12 o 
   0  11   5        6.32        8.32      1.42 o 
   1  11   5        5.88        7.46      1.50 o 
   2  11   5      127.76      119.48      3.19 o 
   3  11   5      118.45      125.41      3.95 o 
   4  11   5        0.44       -0.49      1.30 o 
   5  11   5        4.09        4.74      1.50 o 
   6  11   5        2.86        2.91      2.00 o 
   7  11   5        9.63        9.41      2.36 o 
  -8  12   5       15.59       13.36      1.62 o 
  -7  12   5        7.22        6.58      1.39 o 
  -6  12   5       42.89       45.81      2.28 o 
  -5  12   5        3.15        2.19      1.33 o 
  -4  12   5        0.82        0.93      1.15 o 
  -3  12   5      159.95      145.66      4.34 o 
  -2  12   5      678.87      647.83     10.12 o 
  -1  12   5      420.34      459.09      6.69 o 
   0  12   5      154.16      154.97      4.24 o 
   1  12   5       28.46       25.99      2.23 o 
   2  12   5      188.78      186.89      4.71 o 
   3  12   5      266.66      294.52     12.78 o 
   4  12   5        1.61        0.00      1.42 o 
   5  12   5      131.30      133.56      6.00 o 
   6  12   5      113.95      108.96      5.18 o 
  -7  13   5       73.34       70.30      2.79 o 
  -6  13   5      430.43      477.92      6.93 o 
  -5  13   5      429.11      421.15      7.12 o 
  -4  13   5      370.71      341.39      7.09 o 
  -3  13   5        0.16       -1.21      1.21 o 
  -2  13   5      159.15      144.92      4.24 o 
  -1  13   5       26.11       35.71      3.13 o 
   0  13   5        0.15       -0.34      1.30 o 
   1  13   5       66.75       75.00      5.05 o 
   2  13   5      177.12      175.47      5.88 o 
   3  13   5      178.50      192.07      6.42 o 
   4  13   5       21.40       19.65      2.59 o 
  -6  14   5        0.05       -0.86      1.22 o 
  -5  14   5        3.50        0.92      1.59 o 
  -4  14   5        8.99        8.91      1.88 o 
  -3  14   5       37.75       39.28      3.02 o 
  -2  14   5       21.22       16.71      2.78 o 
  -1  14   5      101.03      105.17      5.21 o 
   0  14   5       24.06       26.10      3.44 o 
   1  14   5        1.68       -0.25      1.36 o 
   2  14   5       23.89       31.78      3.29 o 
   3  14   5        8.21        5.16      2.09 o 
  -3  15   5       36.41       30.75      2.73 o 
  -2  15   5       28.18       26.54      3.29 o 
  -1  15   5        3.76        1.92      2.00 o 
   0  15   5       36.85       36.63      3.69 o 
 -13   0   6        7.99        5.41      2.95 o 
 -12   0   6      216.00      208.38      8.85 o 
 -11   0   6      304.15      325.34     10.81 o 
 -10   0   6     1972.78     1966.77     29.33 o 
  -9   0   6      469.40      478.76      9.20 o 
  -8   0   6       49.87       48.20      2.07 o 
  -7   0   6      623.31      607.36      8.22 o 
  -6   0   6     1709.31     1682.27     19.73 o 
  -5   0   6      294.18      395.97      5.76 o 
  -4   0   6     1048.47     1179.14     14.15 o 
  -3   0   6     9430.99     9241.76    343.97 o 
  -2   0   6    16354.90    16148.28    387.02 o 
  -1   0   6     2212.28     2372.27     33.62 o 
   0   0   6     3315.94     3606.18     50.26 o 
   1   0   6      124.99      153.52      8.11 o 
   2   0   6      569.76      476.08      8.60 o 
   3   0   6      677.78      731.57     12.25 o 
   4   0   6      487.26      450.27      8.85 o 
   5   0   6     4322.74     4190.13     59.23 o 
   6   0   6       20.47       21.59      2.36 o 
   7   0   6       32.72       36.37      4.42 o 
   8   0   6       18.20       21.13      3.93 o 
   9   0   6       29.40       34.40      4.91 o 
  10   0   6       46.97       57.01      6.39 o 
 -13   1   6       57.29       66.14      6.14 o 
 -12   1   6        0.08       -0.74      1.74 o 
 -11   1   6      154.74      167.92      4.54 o 
 -10   1   6        8.13        6.65      2.83 o 
  -9   1   6      138.56      123.93      2.88 o 
  -8   1   6        0.36       -0.30      0.71 o 
  -7   1   6       41.09       33.57      1.44 o 
  -6   1   6      399.37      379.63      7.48 o 
  -5   1   6      182.65      192.12      2.46 o 
  -4   1   6     1134.21     1181.28      9.98 o 
  -3   1   6      135.73      168.56      2.13 o 
  -2   1   6     2668.67     2645.39     23.21 o 
  -1   1   6     3475.22     3544.09     34.94 o 
   0   1   6     1471.82     1467.23     15.32 o 
   1   1   6       20.11       35.45      1.33 o 
   2   1   6      200.07      183.74      3.08 o 
   3   1   6     2449.57     2407.59     24.60 o 
   4   1   6     1035.72     1009.11     11.48 o 
   5   1   6     1102.77     1152.54     13.03 o 
   6   1   6      656.84      628.08      9.75 o 
   7   1   6      731.44      700.05     10.92 o 
   8   1   6       26.30       26.13      3.13 o 
   9   1   6      181.15      202.25      7.30 o 
  10   1   6        1.51       -0.49      2.95 o 
 -13   2   6       17.14       10.19      2.43 o 
 -12   2   6       71.44       66.42      5.00 o 
 -11   2   6      190.50      189.91      9.45 o 
 -10   2   6       51.26       38.83      2.35 o 
  -9   2   6        1.61       -0.04      0.83 o 
  -8   2   6      212.92      212.45      4.41 o 
  -7   2   6       10.24        7.22      0.78 o 
  -6   2   6     1097.14     1178.51     10.73 o 
  -5   2   6      725.98      696.95      6.37 o 
  -4   2   6     1141.77     1310.32     11.92 o 
  -3   2   6      243.87      249.13      2.53 o 
  -2   2   6      767.28      744.10      5.70 o 
  -1   2   6     2161.58     2184.22     17.45 o 
   0   2   6      983.94      973.39     10.58 o 
   1   2   6      821.55      841.06      9.47 o 
   2   2   6     1647.36     1655.73     17.33 o 
   3   2   6     1085.41     1062.87     11.80 o 
   4   2   6      563.81      537.90      6.95 o 
   5   2   6      792.94      786.27      9.54 o 
   6   2   6      347.33      338.79      7.11 o 
   7   2   6       30.60       27.47      2.94 o 
   8   2   6      108.12      125.84      5.56 o 
   9   2   6       19.18       23.10      4.42 o 
  10   2   6       10.53       17.20      4.42 o 
 -13   3   6        4.38        2.57      1.65 o 
 -12   3   6       34.31       40.56      2.64 o 
 -11   3   6      509.58      504.55      9.19 o 
 -10   3   6        4.15        4.21      2.13 o 
  -9   3   6      397.50      378.71      5.65 o 
  -8   3   6      231.78      217.61      3.87 o 
  -7   3   6      565.37      540.57      5.97 o 
  -6   3   6       48.07       30.04      0.99 o 
  -5   3   6      859.51      890.60      9.19 o 
  -4   3   6      245.24      254.18      2.51 o 
  -3   3   6     1510.37     1432.04     11.83 o 
  -2   3   6      530.79      551.60      4.72 o 
  -1   3   6     2240.05     2229.72     19.79 o 
   0   3   6      210.02      269.94      3.33 o 
   1   3   6      774.00      730.27      7.32 o 
   2   3   6      147.45      145.37      2.33 o 
   3   3   6      910.74      897.88     10.71 o 
   4   3   6       10.73       10.25      1.15 o 
   5   3   6       36.95       36.86      2.23 o 
   6   3   6      153.15      147.76      4.13 o 
   7   3   6      186.44      183.49      4.77 o 
   8   3   6        9.57        9.40      2.00 o 
   9   3   6        4.65        7.86      3.44 o 
  10   3   6       27.23       33.42      5.41 o 
 -13   4   6        8.83        8.00      1.84 o 
 -12   4   6        1.79        3.16      1.90 o 
 -11   4   6       10.62       11.22      1.53 o 
 -10   4   6       26.85       26.74      1.83 o 
  -9   4   6      379.81      349.70      5.40 o 
  -8   4   6       25.05       22.86      1.47 o 
  -7   4   6      533.26      517.58      6.69 o 
  -6   4   6       23.49       23.53      1.99 o 
  -5   4   6     2076.17     2142.18     16.07 o 
  -4   4   6        3.40        5.12      0.61 o 
  -3   4   6      277.54      265.53      2.80 o 
  -2   4   6       14.43       15.56      0.76 o 
  -1   4   6     1290.66     1170.98      9.95 o 
   0   4   6      326.34      338.15      3.61 o 
   1   4   6       63.68       58.70      1.47 o 
   2   4   6      118.35      124.71      2.20 o 
   3   4   6      758.03      761.88      7.89 o 
   4   4   6      827.82      839.85     11.87 o 
   5   4   6      419.08      390.15      6.92 o 
   6   4   6       35.99       37.64      2.62 o 
   7   4   6        0.08        0.11      3.19 o 
   8   4   6      144.42      156.71      5.66 o 
   9   4   6        1.59       -1.97      2.95 o 
 -13   5   6        6.96        4.79      2.23 o 
 -12   5   6        0.05       -2.13      2.24 o 
 -11   5   6        6.69        5.69      1.31 o 
 -10   5   6        9.11        8.50      1.33 o 
  -9   5   6       12.31        8.95      1.23 o 
  -8   5   6        1.63        1.59      0.90 o 
  -7   5   6      119.29      124.95      2.82 o 
  -6   5   6       11.65        8.22      0.88 o 
  -5   5   6      815.23      842.61      7.59 o 
  -4   5   6     1127.61     1075.28      8.66 o 
  -3   5   6       10.32        3.92      0.66 o 
  -2   5   6     1505.15     1694.21     14.01 o 
  -1   5   6     1351.49     1370.69     11.57 o 
   0   5   6     1065.94     1070.28      8.71 o 
   1   5   6     1185.06     1205.28     10.38 o 
   2   5   6      658.73      651.58      6.93 o 
   3   5   6      674.52      674.53      7.90 o 
   4   5   6        0.50       -0.07      0.72 o 
   5   5   6       22.13       19.36      2.46 o 
   6   5   6      166.75      179.65      5.90 o 
   7   5   6      149.80      146.08      5.31 o 
   8   5   6       39.58       37.51      7.62 o 
   9   5   6        1.04        2.25      2.70 o 
 -12   6   6        0.51       -1.80      1.80 o 
 -11   6   6       40.11       37.82      2.27 o 
 -10   6   6       16.61       15.77      1.58 o 
  -9   6   6       11.62       12.07      1.40 o 
  -8   6   6      145.14      135.66      3.13 o 
  -7   6   6       22.30       22.59      1.33 o 
  -6   6   6     1172.75     1142.19     11.28 o 
  -5   6   6      194.44      197.41      3.33 o 
  -4   6   6      490.90      478.57      5.11 o 
  -3   6   6      116.78      112.81      1.90 o 
  -2   6   6      246.09      231.72      2.90 o 
  -1   6   6      131.01      131.97      2.04 o 
   0   6   6      257.88      263.63      3.20 o 
   1   6   6      747.74      707.30      6.26 o 
   2   6   6     1862.85     1833.39     18.73 o 
   3   6   6      373.24      362.61      7.47 o 
   4   6   6      129.67      128.41      4.67 o 
   5   6   6      430.90      444.57      9.83 o 
   6   6   6        0.01        1.47      1.54 o 
   7   6   6      428.91      437.18     10.14 o 
   8   6   6        2.37        4.31      3.69 o 
   9   6   6        1.58       -1.47      1.64 o 
 -12   7   6       96.10      103.00      3.43 o 
 -11   7   6        0.69        1.80      1.31 o 
 -10   7   6       20.24       24.57      2.91 o 
  -9   7   6      196.70      190.65      4.40 o 
  -8   7   6     1180.12     1149.57     11.81 o 
  -7   7   6      798.21      737.82      8.25 o 
  -6   7   6        4.78        3.03      0.91 o 
  -5   7   6     1592.60     1488.99     14.18 o 
  -4   7   6     2587.95     2499.84     22.24 o 
  -3   7   6        7.85       12.07      2.20 o 
  -2   7   6        0.80        0.28      0.44 o 
  -1   7   6      213.42      200.68      2.74 o 
   0   7   6     2026.52     1972.31     16.44 o 
   1   7   6      174.76      162.99      2.45 o 
   2   7   6        1.07        2.20      1.00 o 
   3   7   6      414.84      429.06      7.19 o 
   4   7   6       21.21       24.81      1.78 o 
   5   7   6       51.49       42.37      8.60 o 
   6   7   6       30.19       27.82      3.19 o 
   7   7   6       77.95       79.86      4.25 o 
   8   7   6       27.92       24.76      3.07 o 
 -11   8   6        2.45        1.59      1.28 o 
 -10   8   6        6.77        7.28      1.44 o 
  -9   8   6       60.66       56.84      2.57 o 
  -8   8   6      144.45      136.41      3.03 o 
  -7   8   6       48.78       51.81      2.10 o 
  -6   8   6      627.16      627.95      7.29 o 
  -5   8   6      185.30      177.29      4.26 o 
  -4   8   6      748.58      785.92      9.46 o 
  -3   8   6      515.53      516.84      5.96 o 
  -2   8   6      670.14      626.25      6.85 o 
  -1   8   6      493.92      481.86      5.14 o 
   0   8   6      864.26      870.00      8.17 o 
   1   8   6      482.95      474.49      5.20 o 
   2   8   6      183.65      181.58      4.24 o 
   3   8   6      911.85      868.60     12.16 o 
   4   8   6       43.37       46.62      2.52 o 
   5   8   6      284.03      282.17      7.42 o 
   6   8   6       56.00       60.58      3.93 o 
   7   8   6      321.89      335.56      8.96 o 
   8   8   6       15.75       15.24      2.72 o 
 -11   9   6       27.48       23.96      2.80 o 
 -10   9   6       75.48       78.37      3.13 o 
  -9   9   6       26.42       24.58      1.66 o 
  -8   9   6       83.39       89.03      2.63 o 
  -7   9   6       67.56       71.02      2.32 o 
  -6   9   6       75.20       72.06      2.28 o 
  -5   9   6      424.46      430.71      5.66 o 
  -4   9   6      889.27      838.28     10.13 o 
  -3   9   6        0.19       -0.93      0.93 o 
  -2   9   6        6.52        3.05      0.88 o 
  -1   9   6        0.23       -0.69      0.69 o 
   0   9   6      112.43      115.64      2.27 o 
   1   9   6      384.31      387.94      5.64 o 
   2   9   6     1321.17     1283.99     16.71 o 
   3   9   6       53.07       51.15      2.64 o 
   4   9   6        9.35        9.49      1.50 o 
   5   9   6        1.19       -0.98      1.39 o 
   6   9   6      102.69      115.79      4.96 o 
   7   9   6        0.94        1.61      1.89 o 
 -10  10   6       87.34       84.51      3.31 o 
  -9  10   6      119.49      114.89      3.15 o 
  -8  10   6       24.82       30.17      1.88 o 
  -7  10   6      123.12      122.78      3.07 o 
  -6  10   6      343.58      325.53      4.92 o 
  -5  10   6       56.57       55.84      2.32 o 
  -4  10   6       67.02       73.97      2.51 o 
  -3  10   6      279.13      282.48      5.93 o 
  -2  10   6       17.56       11.25      1.02 o 
  -1  10   6        2.31        4.28      0.88 o 
   0  10   6      726.76      734.07      9.09 o 
   1  10   6      460.64      454.16      6.49 o 
   2  10   6       67.08       65.91      5.23 o 
   3  10   6       20.93       29.40      2.16 o 
   4  10   6      177.27      188.73      4.91 o 
   5  10   6       32.95       33.58      3.69 o 
   6  10   6        3.26        5.90      1.89 o 
   7  10   6       25.42       31.99      3.42 o 
  -9  11   6        0.80        1.13      1.16 o 
  -8  11   6        0.02       -0.42      1.07 o 
  -7  11   6       27.32       28.56      1.88 o 
  -6  11   6       10.35        9.65      1.32 o 
  -5  11   6       54.58       60.15      2.51 o 
  -4  11   6        0.39        1.65      1.15 o 
  -3  11   6      286.71      282.21      4.96 o 
  -2  11   6       13.17       11.11      1.55 o 
  -1  11   6       19.48       13.95      1.44 o 
   0  11   6       16.23       21.00      1.88 o 
   1  11   6       96.95      112.37      3.49 o 
   2  11   6      384.76      394.11      7.28 o 
   3  11   6       19.83       16.40      1.88 o 
   4  11   6       10.67       10.41      1.78 o 
   5  11   6      109.02      107.80      5.90 o 
   6  11   6      226.81      243.48     19.90 o 
  -8  12   6       20.49       23.69      1.88 o 
  -7  12   6        8.50        6.14      1.94 o 
  -6  12   6        1.24        0.36      1.13 o 
  -5  12   6       43.91       48.69      2.51 o 
  -4  12   6       79.93       83.53      3.48 o 
  -3  12   6       17.09       15.63      2.18 o 
  -2  12   6        5.66        8.51      1.59 o 
  -1  12   6        5.94        4.11      1.15 o 
   0  12   6      153.87      153.89      4.24 o 
   1  12   6      115.84      114.56      6.50 o 
   2  12   6      143.61      139.83      5.18 o 
   3  12   6       21.78       25.16      3.44 o 
   4  12   6       16.58       15.49      2.16 o 
   5  12   6       35.91       34.16      3.29 o 
  -7  13   6       27.95       27.41      2.05 o 
  -6  13   6        2.31       -0.97      1.13 o 
  -5  13   6       83.06       80.36      3.06 o 
  -4  13   6      199.01      209.03      5.39 o 
  -3  13   6      182.42      171.88      4.82 o 
  -2  13   6      191.97      192.89      5.01 o 
  -1  13   6        9.19       11.68      2.43 o 
   0  13   6      160.72      155.82      4.52 o 
   1  13   6       23.57       22.06      4.42 o 
   2  13   6       29.78       33.12      3.07 o 
   3  13   6       34.89       35.46      5.65 o 
   4  13   6       31.56       29.76      3.29 o 
  -5  14   6       18.38       15.82      2.27 o 
  -4  14   6       15.30       18.41      2.35 o 
  -3  14   6       74.19       81.29      3.87 o 
  -2  14   6      210.73      195.84      6.88 o 
  -1  14   6      120.34      119.50      5.21 o 
   0  14   6       80.24       82.08      6.39 o 
   1  14   6        7.92       10.83      2.36 o 
   2  14   6      122.96      131.93      8.11 o 
 -13   1   7        3.53        1.72      1.74 o 
 -12   1   7        8.54       10.23      3.19 o 
 -11   1   7       85.67       87.89      3.96 o 
 -10   1   7       95.13       85.76      3.10 o 
  -9   1   7       18.51       16.91      1.17 o 
  -8   1   7      349.55      341.34      4.00 o 
  -7   1   7      483.80      470.05      4.88 o 
  -6   1   7       71.97       65.69      1.58 o 
  -5   1   7       11.36       13.91      0.75 o 
  -4   1   7     1020.52     1064.30      9.23 o 
  -3   1   7     2293.01     2521.96     18.88 o 
  -2   1   7     3637.66     4023.08     31.52 o 
  -1   1   7      167.45      236.84      3.66 o 
   0   1   7      137.78      175.32      3.48 o 
   1   1   7       22.38       29.94      1.33 o 
   2   1   7        0.12        0.55      0.78 o 
   3   1   7        2.13       12.91      1.25 o 
   4   1   7       25.69       41.94      1.99 o 
   5   1   7        0.96        0.72      1.03 o 
   6   1   7        4.38        7.99      1.59 o 
   7   1   7      174.63      173.12      6.42 o 
   8   1   7        8.01       14.01      2.95 o 
   9   1   7        0.01        1.78      2.46 o 
 -13   2   7       18.87       16.36      3.69 o 
 -12   2   7       15.52       21.82      2.16 o 
 -11   2   7       15.89       15.58      1.88 o 
 -10   2   7       17.52       16.03      1.40 o 
  -9   2   7       33.43       54.50      2.41 o 
  -8   2   7      816.95      784.47      8.21 o 
  -7   2   7      358.64      346.11      3.90 o 
  -6   2   7      573.21      568.77     12.69 o 
  -5   2   7       21.36       76.67      3.93 o 
  -4   2   7     1412.93     1556.21     17.92 o 
  -3   2   7     1991.84     2064.96     15.36 o 
  -2   2   7      994.47     1130.24      8.80 o 
  -1   2   7      273.66      344.55      3.59 o 
   0   2   7     2814.02     2926.22     29.41 o 
   1   2   7     2066.76     2070.19     21.38 o 
   2   2   7      162.35      181.17      4.04 o 
   3   2   7      192.64      186.24      3.46 o 
   4   2   7       74.49       96.17      2.58 o 
   5   2   7      528.11      534.68      8.81 o 
   6   2   7        7.84        7.71      1.59 o 
   7   2   7      136.93      145.44      4.34 o 
   8   2   7      310.41      327.24      9.38 o 
   9   2   7       65.96       63.40      6.39 o 
 -13   3   7       19.69       17.69      2.27 o 
 -12   3   7      105.23      109.49      4.38 o 
 -11   3   7       50.30       50.44      4.01 o 
 -10   3   7        1.20       -0.74      0.98 o 
  -9   3   7        0.16        3.07      0.98 o 
  -8   3   7       60.34       61.04      2.08 o 
  -7   3   7      888.57      880.15      9.00 o 
  -6   3   7      108.16      111.87      1.85 o 
  -5   3   7      309.72      262.92      3.09 o 
  -4   3   7     2276.29     2329.96     17.36 o 
  -3   3   7     2629.32     2844.49     22.59 o 
  -2   3   7     1046.02     1228.79      9.04 o 
  -1   3   7        0.06       89.44      3.93 o 
   0   3   7      133.85      195.28      2.85 o 
   1   3   7      221.05      269.97      3.55 o 
   2   3   7      263.61      247.66      4.08 o 
   3   3   7        3.31       26.54      2.95 o 
   4   3   7      398.37      386.04      5.62 o 
   5   3   7      165.88      166.76      4.26 o 
   6   3   7       13.28       13.55      1.88 o 
   7   3   7        5.20        5.19      1.59 o 
   8   3   7       29.85       29.05      2.82 o 
   9   3   7        2.10        0.98      2.95 o 
 -13   4   7       18.21       21.49      2.35 o 
 -12   4   7       15.10       14.08      1.95 o 
 -11   4   7       15.55       14.22      1.58 o 
 -10   4   7      199.20      203.62      4.18 o 
  -9   4   7      896.44      868.41     11.49 o 
  -8   4   7      274.20      277.07      4.60 o 
  -7   4   7      593.95      557.02      7.18 o 
  -6   4   7      563.13      556.65      6.41 o 
  -5   4   7      280.61      226.95      2.66 o 
  -4   4   7       38.58       58.59      1.71 o 
  -3   4   7     1755.91     1896.65     14.33 o 
  -2   4   7     1002.68     1021.37      8.21 o 
  -1   4   7        4.87       38.33      2.95 o 
   0   4   7      308.29      320.70      3.54 o 
   1   4   7      265.08      271.60      4.34 o 
   2   4   7        0.63       14.92      4.91 o 
   3   4   7        5.76       18.78      1.70 o 
   4   4   7      188.68      195.50      4.61 o 
   5   4   7        2.51       24.08      2.95 o 
   6   4   7      229.79      219.94      5.42 o 
   7   4   7       69.09       68.13      3.90 o 
   8   4   7       37.61       38.42      3.18 o 
   9   4   7       22.51       21.13      4.91 o 
 -13   5   7       30.13       30.16      2.73 o 
 -12   5   7        3.30        3.44      1.55 o 
 -11   5   7        1.49        1.34      1.19 o 
 -10   5   7       32.43       38.20      2.08 o 
  -9   5   7        0.60        2.22      1.03 o 
  -8   5   7       32.15       33.23      1.77 o 
  -7   5   7      133.30      149.32      3.13 o 
  -6   5   7      838.44      842.72      8.68 o 
  -5   5   7      299.14      290.94      3.42 o 
  -4   5   7       43.72       62.91      1.35 o 
  -3   5   7       56.86       72.72      1.40 o 
  -2   5   7      140.20      116.32      1.92 o 
  -1   5   7      407.35      385.17      4.19 o 
   0   5   7      434.77      435.22      4.53 o 
   1   5   7      400.70      408.80      4.87 o 
   2   5   7     1045.69     1006.71     10.12 o 
   3   5   7     1393.58     1420.28     15.65 o 
   4   5   7      313.84      300.92      6.02 o 
   5   5   7      128.76      129.50      5.65 o 
   6   5   7      407.10      419.37     15.97 o 
   7   5   7       27.33       38.25      3.42 o 
   8   5   7       45.54       47.26      3.78 o 
   9   5   7       20.67       21.62      2.72 o 
 -12   6   7       50.62       56.73      2.76 o 
 -11   6   7       29.83       32.32      2.19 o 
 -10   6   7      226.83      216.44      4.48 o 
  -9   6   7      306.31      273.28      4.91 o 
  -8   6   7      475.78      473.21      6.75 o 
  -7   6   7       26.10       30.35      1.52 o 
  -6   6   7     1050.41     1028.19     10.44 o 
  -5   6   7      972.62      978.96      9.78 o 
  -4   6   7        4.38       38.06      2.24 o 
  -3   6   7      276.38      259.37      3.26 o 
  -2   6   7       62.85       70.43      1.55 o 
  -1   6   7        0.12        6.80      0.65 o 
   0   6   7      845.10      848.40      7.88 o 
   1   6   7      902.99      891.74      9.18 o 
   2   6   7        1.04       35.88      3.44 o 
   3   6   7       75.56       63.48      7.28 o 
   4   6   7       73.87       79.12      3.78 o 
   5   6   7       12.19       18.52      2.24 o 
   6   6   7      107.50      101.66      4.61 o 
   7   6   7       64.11       67.26      4.42 o 
   8   6   7        9.38       11.49      2.36 o 
 -12   7   7       10.48        9.32      1.78 o 
 -11   7   7       20.84       21.91      2.55 o 
 -10   7   7        1.18        3.04      1.33 o 
  -9   7   7        8.76        6.15      1.28 o 
  -8   7   7        7.46        6.54      1.13 o 
  -7   7   7        4.37        4.45      0.99 o 
  -6   7   7      143.78      137.76      2.76 o 
  -5   7   7       87.26       90.32      2.28 o 
  -4   7   7       35.42       52.44      1.70 o 
  -3   7   7        6.51       10.33      0.91 o 
  -2   7   7      201.61      220.72      3.00 o 
  -1   7   7       56.19       56.87      1.53 o 
   0   7   7      416.33      436.40      4.79 o 
   1   7   7       19.67       27.05      1.44 o 
   2   7   7       61.15       53.86      2.19 o 
   3   7   7       46.04       43.47      2.94 o 
   4   7   7       49.45       43.21      4.42 o 
   5   7   7       41.88       43.01      4.67 o 
   6   7   7       31.51       28.86      2.94 o 
   7   7   7        3.37        6.46      2.24 o 
   8   7   7        0.40        2.58      2.00 o 
 -11   8   7        0.25       -0.13      1.31 o 
 -10   8   7        0.17        1.97      1.28 o 
  -9   8   7       20.63       15.79      1.65 o 
  -8   8   7       39.05       45.99      2.67 o 
  -7   8   7      175.82      172.31      3.38 o 
  -6   8   7      113.12       99.75      2.95 o 
  -5   8   7     1037.52      978.78     10.19 o 
  -4   8   7     1605.38     1559.86     16.69 o 
  -3   8   7      498.12      515.03      6.01 o 
  -2   8   7      244.14      238.19      3.56 o 
  -1   8   7      148.69      158.07      2.64 o 
   0   8   7      113.75      170.85      2.74 o 
   1   8   7      168.04      197.60      3.33 o 
   2   8   7       21.61       17.97      1.70 o 
   3   8   7       16.16       20.26      1.83 o 
   4   8   7      352.25      336.64      8.12 o 
   5   8   7      111.23      112.28      4.83 o 
   6   8   7       47.96       55.55      5.41 o 
   7   8   7        0.03       -1.47      1.74 o 
 -11   9   7       21.52       22.02      2.14 o 
 -10   9   7        1.45        2.44      1.31 o 
  -9   9   7        0.03       -0.99      0.99 o 
  -8   9   7       30.87       39.27      1.91 o 
  -7   9   7      254.22      260.96      4.34 o 
  -6   9   7      529.89      510.21      6.54 o 
  -5   9   7      578.95      555.04      6.81 o 
  -4   9   7        0.66        5.46      1.03 o 
  -3   9   7      162.46      147.40      2.89 o 
  -2   9   7      112.90      111.61      2.54 o 
  -1   9   7        0.48        3.49      0.88 o 
   0   9   7      163.79      156.72      2.70 o 
   1   9   7      556.49      569.39      8.97 o 
   2   9   7      360.52      371.39      8.65 o 
   3   9   7       64.02       70.35      3.10 o 
   4   9   7      169.27      172.29      5.88 o 
   5   9   7        4.90        2.32      1.89 o 
   6   9   7       24.59       23.00      2.94 o 
   7   9   7       41.02       31.72      3.42 o 
 -10  10   7       32.54       28.69      2.19 o 
  -9  10   7       14.03       20.59      1.74 o 
  -8  10   7        3.60        2.06      1.10 o 
  -7  10   7       10.89       11.49      1.36 o 
  -6  10   7        0.06        1.32      0.99 o 
  -5  10   7      208.22      189.77      3.60 o 
  -4  10   7        0.73       -0.53      0.90 o 
  -3  10   7        1.92        1.72      0.98 o 
  -2  10   7       57.35       59.01      2.26 o 
  -1  10   7      119.10      112.03      2.59 o 
   0  10   7       31.43       37.22      1.97 o 
   1  10   7      197.36      201.36      4.72 o 
   2  10   7        0.13       -0.16      1.13 o 
   3  10   7        0.20        0.28      1.34 o 
   4  10   7        9.02        8.60      2.46 o 
   5  10   7        2.13        2.59      1.89 o 
   6  10   7        6.14        3.44      2.09 o 
  -9  11   7        7.60        4.96      1.39 o 
  -8  11   7        9.96        7.92      1.49 o 
  -7  11   7       66.88       60.84      2.36 o 
  -6  11   7       13.89       12.81      1.38 o 
  -5  11   7      186.56      189.51      4.18 o 
  -4  11   7      316.53      310.24      5.34 o 
  -3  11   7       32.61       39.94      2.14 o 
  -2  11   7      123.96      107.36      3.19 o 
  -1  11   7       37.22       34.16      1.99 o 
   0  11   7        2.10        8.11      1.50 o 
   1  11   7      112.44      125.97      6.14 o 
   2  11   7       92.07       94.41      3.59 o 
   3  11   7        4.02        7.54      1.70 o 
   4  11   7        9.19        8.77      2.24 o 
   5  11   7       31.52       28.03      3.13 o 
  -8  12   7       54.53       58.31      2.58 o 
  -7  12   7       23.84       23.77      1.84 o 
  -6  12   7        4.88        4.18      1.26 o 
  -5  12   7       76.78      102.28      3.31 o 
  -4  12   7      225.94      260.03      5.10 o 
  -3  12   7      274.23      264.01      8.94 o 
  -2  12   7        4.95        8.27      1.59 o 
  -1  12   7      209.04      222.41      5.18 o 
   0  12   7      728.93      725.64     13.15 o 
   1  12   7      430.42      442.95      9.71 o 
   2  12   7       67.47       77.20      6.39 o 
   3  12   7        0.22        3.71      2.46 o 
   4  12   7      134.96      139.18      5.53 o 
  -7  13   7       84.45       87.95      2.97 o 
  -6  13   7       45.08       41.84      2.26 o 
  -5  13   7       41.24       43.04      2.57 o 
  -4  13   7      303.48      309.89      6.80 o 
  -3  13   7      249.12      267.66      6.05 o 
  -2  13   7       57.72       48.63      2.92 o 
  -1  13   7       14.35       15.03      2.43 o 
   0  13   7       23.22       26.19      2.72 o 
   1  13   7        4.62        5.23      1.89 o 
   2  13   7       28.10       24.04      2.94 o 
   3  13   7        2.88        2.28      1.89 o 
  -5  14   7        4.27        7.22      2.07 o 
  -4  14   7       71.27       81.12      3.78 o 
  -3  14   7       56.82       55.85      3.30 o 
  -2  14   7       19.87       20.60      2.94 o 
  -1  14   7       13.57       17.91      3.44 o 
   0  14   7       12.59       13.27      2.24 o 
   1  14   7       92.30      104.30      4.83 o 
 -13   0   8      184.45      182.82      8.35 o 
 -12   0   8      166.48      168.08      7.86 o 
 -11   0   8        3.97        4.91      2.46 o 
 -10   0   8      334.82      325.28      7.47 o 
  -9   0   8     1618.53     1631.07     42.06 o 
  -8   0   8     3097.43     3080.66     35.32 o 
  -7   0   8      306.55      302.57      5.20 o 
  -6   0   8      110.15       98.89      4.19 o 
  -5   0   8      202.48      172.71      3.49 o 
  -4   0   8      358.41      302.91      4.88 o 
  -3   0   8        8.89       12.30      1.01 o 
  -2   0   8     5278.74     5463.03    135.17 o 
  -1   0   8      105.33      120.84      3.64 o 
   0   0   8     5823.91     5816.38     80.79 o 
   1   0   8       12.49       20.64      1.89 o 
   2   0   8      141.95      134.64      4.13 o 
   3   0   8      696.27      683.64     12.25 o 
   4   0   8      631.02      600.04     11.33 o 
   5   0   8       13.34       15.53      2.70 o 
   6   0   8       77.48       66.97      3.78 o 
   7   0   8      583.29      564.68     18.68 o 
   8   0   8      364.69      366.62     14.74 o 
   9   0   8        0.20       -2.46      2.46 o 
 -13   1   8       12.14       11.11      2.43 o 
 -12   1   8       12.57       17.04      5.41 o 
 -11   1   8      231.88      246.16      8.59 o 
 -10   1   8      143.05      132.19      3.78 o 
  -9   1   8       40.10       32.94      1.96 o 
  -8   1   8      924.60      907.66      8.52 o 
  -7   1   8      414.30      383.55      4.38 o 
  -6   1   8       14.92       10.10      1.29 o 
  -5   1   8       14.40       18.11      1.52 o 
  -4   1   8     1850.81     1842.30     14.24 o 
  -3   1   8     1139.35     1171.77     10.10 o 
  -2   1   8     4780.07     5007.81     39.06 o 
  -1   1   8     1734.58     1881.52     19.72 o 
   0   1   8       22.84       10.79      1.21 o 
   1   1   8     2240.31     2273.51     23.64 o 
   2   1   8      255.67      252.56      4.20 o 
   3   1   8     1572.84     1478.57     16.25 o 
   4   1   8      176.36      166.90      3.51 o 
   5   1   8      103.70      112.73      3.01 o 
   6   1   8        8.55        5.77      2.23 o 
   7   1   8      214.94      252.16      8.16 o 
   8   1   8       12.64       19.38      7.37 o 
   9   1   8        1.18       -0.98      2.09 o 
 -13   2   8        6.43        4.42      2.46 o 
 -12   2   8       75.77       75.60      3.40 o 
 -11   2   8       13.17       13.77      1.70 o 
 -10   2   8      327.63      317.85      5.28 o 
  -9   2   8     1016.76      992.81     11.55 o 
  -8   2   8        8.94       11.08      1.15 o 
  -7   2   8      307.41      278.57      3.89 o 
  -6   2   8       70.05       74.16      1.80 o 
  -5   2   8      101.13       94.97      1.72 o 
  -4   2   8     1627.47     1661.32     13.92 o 
  -3   2   8     2654.01     2534.94     19.15 o 
  -2   2   8      729.07      738.65      6.20 o 
  -1   2   8       40.94       44.36      1.17 o 
   0   2   8      104.91       97.85      2.37 o 
   1   2   8      361.85      353.57      5.24 o 
   2   2   8     2782.27     2643.93     31.88 o 
   3   2   8      708.03      704.00      8.88 o 
   4   2   8       27.03       26.66      1.62 o 
   5   2   8       22.71       16.37      1.73 o 
   6   2   8      404.85      417.41      7.88 o 
   7   2   8      104.19      101.94      3.97 o 
   8   2   8      368.26      373.47     10.59 o 
   9   2   8       11.06        7.37      3.44 o 
 -13   3   8       14.41       12.60      2.07 o 
 -12   3   8        2.55       -1.50      1.50 o 
 -11   3   8        7.79        6.15      1.28 o 
 -10   3   8       11.00       14.32      1.47 o 
  -9   3   8      206.52      197.53      4.03 o 
  -8   3   8        0.66        0.29      0.85 o 
  -7   3   8      266.25      278.10      3.91 o 
  -6   3   8     1190.53     1184.05     10.51 o 
  -5   3   8     1733.80     1645.17     34.10 o 
  -4   3   8       21.17       19.40      1.04 o 
  -3   3   8       63.59       56.82      1.34 o 
  -2   3   8      903.38      927.28      7.19 o 
  -1   3   8      444.43      408.23      3.86 o 
   0   3   8       15.07        8.55      0.77 o 
   1   3   8     2152.46     2106.73     22.03 o 
   2   3   8      145.98      168.27      3.62 o 
   3   3   8       39.15       33.13      1.78 o 
   4   3   8      957.31      931.18     11.32 o 
   5   3   8       14.15       12.87      1.59 o 
   6   3   8       12.32       12.28      1.88 o 
   7   3   8       13.77       13.35      2.02 o 
   8   3   8       93.10       92.39      7.86 o 
   9   3   8        2.08        0.49      2.95 o 
 -13   4   8        0.65       -1.57      1.57 o 
 -12   4   8        3.24        2.80      1.59 o 
 -11   4   8       18.47       12.56      1.53 o 
 -10   4   8        0.44        0.74      0.98 o 
  -9   4   8      218.37      210.81      4.11 o 
  -8   4   8       11.17       11.18      1.28 o 
  -7   4   8      645.11      629.66      7.92 o 
  -6   4   8       10.94        9.23      0.78 o 
  -5   4   8      216.66      203.60      2.90 o 
  -4   4   8       28.76       30.51      1.00 o 
  -3   4   8     1786.90     1812.36     13.88 o 
  -2   4   8      215.80      221.50      2.60 o 
  -1   4   8     1386.75     1392.93     11.86 o 
   0   4   8      122.65      120.90      2.29 o 
   1   4   8      438.35      423.02      5.11 o 
   2   4   8     1113.57     1112.15     12.84 o 
   3   4   8      136.93      128.25      3.75 o 
   4   4   8        0.75        2.53      1.64 o 
   5   4   8       30.75       27.01      3.70 o 
   6   4   8      330.16      337.04      8.38 o 
   7   4   8        0.00        0.00      1.74 o 
   8   4   8       83.39       93.36      4.61 o 
 -13   5   8        0.84        0.58      1.65 o 
 -12   5   8        0.16        1.47      1.33 o 
 -11   5   8        0.54       -0.30      1.09 o 
 -10   5   8        0.52       -1.06      1.06 o 
  -9   5   8       16.89       18.68      1.70 o 
  -8   5   8       92.12       85.08      2.51 o 
  -7   5   8      228.44      202.18      3.80 o 
  -6   5   8       12.50        9.22      0.91 o 
  -5   5   8      373.14      352.26      4.07 o 
  -4   5   8      458.60      427.83      4.23 o 
  -3   5   8        1.29        1.11      0.48 o 
  -2   5   8      531.47      539.17      5.49 o 
  -1   5   8      398.91      392.35      4.27 o 
   0   5   8      123.11       98.56      2.13 o 
   1   5   8      900.62      891.24      9.16 o 
   2   5   8      436.46      430.31      6.16 o 
   3   5   8        3.64        2.13      1.13 o 
   4   5   8      142.50      126.63      4.48 o 
   5   5   8      132.68      128.48      4.96 o 
   6   5   8      135.02      130.09      7.37 o 
   7   5   8        0.31       -0.74      1.74 o 
   8   5   8       22.47       27.61      3.19 o 
 -12   6   8       34.90       27.72      2.98 o 
 -11   6   8        2.72        2.48      1.33 o 
 -10   6   8       44.06       43.49      2.27 o 
  -9   6   8        4.75        4.42      1.15 o 
  -8   6   8        0.04       -0.12      0.98 o 
  -7   6   8        8.01        7.57      1.04 o 
  -6   6   8      640.75      569.38      6.58 o 
  -5   6   8       59.85       62.15      1.62 o 
  -4   6   8     2883.67     2821.67     22.66 o 
  -3   6   8      652.98      648.85      5.95 o 
  -2   6   8     2141.98     2099.73     17.46 o 
  -1   6   8      808.31      820.19      7.76 o 
   0   6   8       63.35       56.77      1.65 o 
   1   6   8      144.24      133.07      2.65 o 
   2   6   8        0.38        0.39      0.83 o 
   3   6   8      329.92      313.43      6.28 o 
   4   6   8      281.26      277.54      7.20 o 
   5   6   8      206.31      203.71      6.37 o 
   6   6   8        5.40        4.55      2.00 o 
   7   6   8       44.37       41.35      7.37 o 
   8   6   8        1.51       -1.89      1.89 o 
 -12   7   8        0.07        0.87      1.70 o 
 -11   7   8      145.73      151.72      4.05 o 
 -10   7   8      335.17      323.45      5.77 o 
  -9   7   8       18.38       20.30      1.77 o 
  -8   7   8        0.85        1.05      0.95 o 
  -7   7   8      214.39      198.69      3.55 o 
  -6   7   8      581.43      578.11      6.85 o 
  -5   7   8      304.51      286.26      4.21 o 
  -4   7   8      259.44      262.01      3.50 o 
  -3   7   8      503.82      493.56      5.82 o 
  -2   7   8     2783.77     2665.58     21.88 o 
  -1   7   8       41.45       41.04      1.48 o 
   0   7   8      175.72      190.85      3.23 o 
   1   7   8      734.72      739.53      8.51 o 
   2   7   8       50.07       48.57      4.61 o 
   3   7   8        1.43        4.67      1.74 o 
   4   7   8       40.31       39.03      3.29 o 
   5   7   8      255.53      243.58     13.51 o 
   6   7   8        9.21        8.98      3.44 o 
   7   7   8        7.96        7.07      2.24 o 
 -11   8   8        9.65        9.82      1.65 o 
 -10   8   8       41.10       41.09      2.32 o 
  -9   8   8       25.67       23.42      1.89 o 
  -8   8   8       75.15       71.52      2.41 o 
  -7   8   8        3.46        3.88      1.62 o 
  -6   8   8      931.73      882.40      9.57 o 
  -5   8   8       41.68       49.14      1.93 o 
  -4   8   8     1127.81     1132.83     10.35 o 
  -3   8   8      586.80      576.28      6.67 o 
  -2   8   8     2015.32     1973.42     23.17 o 
  -1   8   8     1242.86     1255.30     11.27 o 
   0   8   8     1344.24     1332.87     13.25 o 
   1   8   8       97.65       93.34      2.41 o 
   2   8   8      198.65      205.81      4.71 o 
   3   8   8      238.78      237.92      6.88 o 
   4   8   8      282.19      264.24      7.42 o 
   5   8   8      376.63      378.81     19.41 o 
   6   8   8       15.54       13.95      2.59 o 
   7   8   8       27.26       16.38      3.69 o 
 -11   9   8        8.83        6.53      1.65 o 
 -10   9   8       23.56       16.66      1.83 o 
  -9   9   8        0.23       -0.16      1.04 o 
  -8   9   8        1.32       -0.38      0.99 o 
  -7   9   8      290.14      267.26      4.47 o 
  -6   9   8       94.39       99.97      2.68 o 
  -5   9   8      249.15      240.96      4.00 o 
  -4   9   8       44.24       35.03      1.97 o 
  -3   9   8        4.94        3.91      0.91 o 
  -2   9   8      176.03      171.47      3.20 o 
  -1   9   8      761.48      788.54      8.64 o 
   0   9   8      154.73      159.84      3.20 o 
   1   9   8      275.38      251.36      5.38 o 
   2   9   8       18.65       20.05      1.88 o 
   3   9   8      150.25      144.75      5.38 o 
   4   9   8      245.10      247.16      8.11 o 
   5   9   8       18.09       19.79      2.72 o 
   6   9   8       21.15       25.53      3.07 o 
 -10  10   8        3.65        0.09      2.20 o 
  -9  10   8      157.55      155.91      3.64 o 
  -8  10   8      169.23      177.38      3.76 o 
  -7  10   8      200.37      193.40      4.10 o 
  -6  10   8      118.51      127.14      3.07 o 
  -5  10   8      138.22      137.28      3.08 o 
  -4  10   8       13.54        9.76      1.63 o 
  -3  10   8      114.22      106.68      2.95 o 
  -2  10   8      222.50      219.25      3.69 o 
  -1  10   8      263.61      262.96      4.17 o 
   0  10   8       67.54       69.56      3.82 o 
   1  10   8        0.12        0.33      1.13 o 
   2  10   8       61.18       66.81      3.12 o 
   3  10   8       93.46       91.95      4.48 o 
   4  10   8      102.96      105.29      4.83 o 
   5  10   8       46.26       45.60      3.78 o 
  -9  11   8       50.59       50.36      2.52 o 
  -8  11   8        0.14       -1.04      1.04 o 
  -7  11   8        1.34        0.56      1.07 o 
  -6  11   8        9.84       14.07      1.49 o 
  -5  11   8      381.51      363.83      5.44 o 
  -4  11   8       75.96       83.85      2.88 o 
  -3  11   8        2.91        1.72      1.28 o 
  -2  11   8       64.38       66.08      2.51 o 
  -1  11   8      456.57      450.37      6.69 o 
   0  11   8       33.67       36.77      2.94 o 
   1  11   8      311.22      292.40     13.27 o 
   2  11   8      109.33      101.62      3.78 o 
   3  11   8       57.11       71.20      4.33 o 
   4  11   8      168.61      174.60      6.37 o 
   5  11   8        7.67        6.99      2.24 o 
  -8  12   8        9.42        8.02      1.52 o 
  -7  12   8        0.12       -0.61      1.07 o 
  -6  12   8      148.62      160.88      3.68 o 
  -5  12   8       22.63       20.95      1.66 o 
  -4  12   8       31.24       30.93      2.08 o 
  -3  12   8       21.76       21.00      2.16 o 
  -2  12   8      121.37      131.57      4.15 o 
  -1  12   8      300.36      308.17      6.33 o 
   0  12   8       25.88       29.63      2.94 o 
   1  12   8        0.00       -0.49      1.54 o 
   2  12   8        6.96        7.37      2.09 o 
   3  12   8      105.50      105.17      6.88 o 
  -7  13   8       10.57       10.41      1.62 o 
  -6  13   8       89.91       91.94      3.02 o 
  -5  13   8        6.93        3.54      1.36 o 
  -4  13   8       54.00       62.50      6.35 o 
  -3  13   8        9.81       11.71      2.53 o 
  -2  13   8      231.20      254.34     12.04 o 
  -1  13   8       44.73       41.47      3.42 o 
   0  13   8       48.49       47.53      4.67 o 
   1  13   8      163.11      181.79      6.07 o 
   2  13   8       51.64       57.41      3.99 o 
  -4  14   8      126.44      145.73      4.92 o 
  -3  14   8        0.03        0.78      1.50 o 
  -2  14   8        3.76        0.76      1.89 o 
  -1  14   8        0.62        0.98      2.46 o 
   0  14   8      120.32      115.00      7.86 o 
 -13   1   9       45.70       46.95      3.48 o 
 -12   1   9       27.59       26.57      2.78 o 
 -11   1   9        0.01        0.16      1.42 o 
 -10   1   9       32.19       34.35      2.16 o 
  -9   1   9        8.09        7.70      1.04 o 
  -8   1   9       12.33       10.79      0.96 o 
  -7   1   9       10.64        6.08      0.83 o 
  -6   1   9      290.20      292.69      3.67 o 
  -5   1   9      927.05      960.56      8.83 o 
  -4   1   9       31.55       20.75      1.74 o 
  -3   1   9       52.87       89.84      3.19 o 
  -2   1   9      692.54      762.79      7.08 o 
  -1   1   9      615.14      644.99      9.91 o 
   0   1   9       67.77       76.39      3.40 o 
   1   1   9        2.73        4.26      1.13 o 
   2   1   9        4.04        1.13      0.90 o 
   3   1   9        7.86        7.16      1.15 o 
   4   1   9       76.12       72.14      2.77 o 
   5   1   9       14.16       13.76      1.49 o 
   6   1   9       81.16       73.93      3.54 o 
   7   1   9       35.58       32.79      6.88 o 
   8   1   9        1.78        1.13      2.24 o 
 -13   2   9        1.72        2.01      2.21 o 
 -12   2   9        0.03       -1.30      1.30 o 
 -11   2   9       19.85       24.29      3.29 o 
 -10   2   9        0.03        1.17      0.91 o 
  -9   2   9      122.10      113.54      3.00 o 
  -8   2   9       13.69       14.09      1.56 o 
  -7   2   9      195.81      206.12      3.33 o 
  -6   2   9     1440.79     1405.21     12.24 o 
  -5   2   9     1609.02     1510.02     13.00 o 
  -4   2   9      935.89      994.56      8.98 o 
  -3   2   9     1097.22     1175.46      9.67 o 
  -2   2   9     1525.83     1577.04     14.55 o 
  -1   2   9     2363.54     2454.46     19.94 o 
   0   2   9      218.85      270.15      4.87 o 
   1   2   9      421.17      446.12      6.33 o 
   2   2   9      865.35      829.29     10.26 o 
   3   2   9       69.21       63.04      2.29 o 
   4   2   9       94.02       98.63      2.87 o 
   5   2   9      108.67      109.03      3.83 o 
   6   2   9       39.90       43.05      4.91 o 
   7   2   9       27.08       30.96      2.74 o 
   8   2   9        0.42        2.46      2.95 o 
 -13   3   9       30.91       35.42      2.84 o 
 -12   3   9       38.96       35.02      2.64 o 
 -11   3   9        2.03        1.13      1.70 o 
 -10   3   9      223.61      246.04      4.68 o 
  -9   3   9      104.01      108.48      2.95 o 
  -8   3   9      186.49      178.71      3.69 o 
  -7   3   9       52.70       58.51      1.90 o 
  -6   3   9       15.10       12.83      0.90 o 
  -5   3   9       58.52       66.03      1.65 o 
  -4   3   9      512.38      530.44      5.41 o 
  -3   3   9      383.57      345.39      3.56 o 
  -2   3   9      474.98      437.40      4.21 o 
  -1   3   9      401.95      432.10      4.56 o 
   0   3   9      146.31      161.49      3.28 o 
   1   3   9       18.02       19.10      1.33 o 
   2   3   9      823.34      795.05     10.89 o 
   3   3   9       25.74       30.03      2.55 o 
   4   3   9      252.04      239.86      4.50 o 
   5   3   9        0.50        1.64      1.42 o 
   6   3   9       16.18       19.67      2.16 o 
   7   3   9       17.57       15.42      2.72 o 
   8   3   9        4.79        2.95      3.44 o 
 -13   4   9        9.36       10.71      2.07 o 
 -12   4   9      237.76      240.90      5.86 o 
 -11   4   9      117.89      125.73      3.44 o 
 -10   4   9        5.06       10.33      1.33 o 
  -9   4   9        0.18        0.25      0.98 o 
  -8   4   9      208.12      203.67      3.93 o 
  -7   4   9      493.03      517.86      6.99 o 
  -6   4   9       27.59       32.41      3.59 o 
  -5   4   9      998.49     1002.49      8.55 o 
  -4   4   9      712.17      712.19      6.34 o 
  -3   4   9        0.27        0.79      0.43 o 
  -2   4   9        2.39        4.44      0.51 o 
  -1   4   9      916.74      936.29      8.58 o 
   0   4   9      480.47      496.26      5.86 o 
   1   4   9      502.95      502.19      6.95 o 
   2   4   9       82.09       92.48      2.67 o 
   3   4   9        2.45        6.16      1.15 o 
   4   4   9        7.56        8.35      1.50 o 
   5   4   9      265.86      256.82      7.36 o 
   6   4   9       44.69       47.39      3.93 o 
   7   4   9       55.89       66.22      3.90 o 
   8   4   9       28.45       29.97      4.18 o 
 -13   5   9        0.34       -0.31      1.55 o 
 -12   5   9        0.24       -0.06      1.28 o 
 -11   5   9        1.12        0.46      1.43 o 
 -10   5   9        1.00        6.65      1.28 o 
  -9   5   9       34.99       30.35      1.83 o 
  -8   5   9      538.50      478.16      6.81 o 
  -7   5   9      911.79      846.22     10.24 o 
  -6   5   9      280.04      270.63      3.52 o 
  -5   5   9      124.68      170.22      2.68 o 
  -4   5   9     1876.84     1819.57     14.15 o 
  -3   5   9      711.52      686.11      6.20 o 
  -2   5   9      401.74      426.26      4.31 o 
  -1   5   9      229.76      278.21      3.71 o 
   0   5   9     1887.85     1853.57     17.49 o 
   1   5   9      251.23      235.35      4.33 o 
   3   5   9       73.54       78.74      3.38 o 
   4   5   9      244.37      243.60      5.71 o 
   5   5   9      358.38      361.42     14.99 o 
   6   5   9        5.46       -0.27      1.89 o 
   7   5   9        4.19        5.16      2.09 o 
 -12   6   9       79.44       78.86      3.06 o 
 -11   6   9      191.15      185.23      5.39 o 
 -10   6   9      101.60      104.95      3.19 o 
  -9   6   9      122.48      123.62      3.25 o 
  -8   6   9      395.95      391.02      6.14 o 
  -7   6   9      190.37      180.44      3.42 o 
  -6   6   9      564.67      549.22      6.58 o 
  -5   6   9        4.10        8.64      0.95 o 
  -4   6   9      782.77      780.39      7.46 o 
  -3   6   9       92.24       94.73      2.84 o 
  -2   6   9        0.47        3.49      1.03 o 
  -1   6   9       64.31       86.82      2.39 o 
   0   6   9      354.95      324.23      4.18 o 
   1   6   9      152.26      177.17      3.66 o 
   2   6   9      166.08      158.94      3.58 o 
   3   6   9        4.45        6.54      1.42 o 
   4   6   9       21.09       18.84      2.59 o 
   5   6   9       89.17      100.19      4.83 o 
   6   6   9        6.09       12.35      2.70 o 
   7   6   9       35.86       30.67      3.18 o 
 -12   7   9       11.35       12.68      1.83 o 
 -11   7   9        2.86       -0.12      1.23 o 
 -10   7   9       22.05       27.17      2.02 o 
  -9   7   9       23.03       23.26      1.83 o 
  -8   7   9       99.86       97.22      3.00 o 
  -7   7   9      149.41      138.94      3.03 o 
  -6   7   9       72.98       75.08      2.20 o 
  -5   7   9       11.50        9.47      1.24 o 
  -4   7   9        7.65       10.00      0.98 o 
  -3   7   9       74.97       67.71      1.86 o 
  -2   7   9      266.13      263.73      3.63 o 
  -1   7   9       42.14       46.31      2.69 o 
   0   7   9      124.06      117.38      2.67 o 
   1   7   9      132.17      131.22      2.93 o 
   2   7   9       97.72       91.45      3.38 o 
   3   7   9        2.86        4.91      1.74 o 
   4   7   9       21.23       18.75      2.95 o 
   5   7   9       16.80       16.41      2.59 o 
   6   7   9        5.25        7.83      2.24 o 
   7   7   9        9.98       12.23      2.59 o 
 -11   8   9       23.04       21.42      1.99 o 
 -10   8   9       65.13       57.02      3.40 o 
  -9   8   9       10.39       10.12      1.47 o 
  -8   8   9       20.86       17.41      1.44 o 
  -7   8   9        3.85       12.03      1.30 o 
  -6   8   9        9.44        9.76      1.17 o 
  -5   8   9      344.25      343.52      4.92 o 
  -4   8   9      113.32      116.26      2.33 o 
  -3   8   9      250.70      244.13      3.86 o 
  -2   8   9      756.78      782.60      8.62 o 
  -1   8   9      106.87      112.01      2.72 o 
   0   8   9       69.77       75.23      2.28 o 
   1   8   9      221.06      219.42      4.27 o 
   2   8   9      256.47      253.06      6.92 o 
   3   8   9      179.57      190.37      8.11 o 
   4   8   9       15.28       10.71      2.24 o 
   5   8   9        1.10        1.43      1.89 o 
   6   8   9       21.22       24.08      3.07 o 
 -11   9   9        2.11        1.24      1.53 o 
 -10   9   9        1.06       -0.04      1.33 o 
  -9   9   9       61.19       57.06      2.41 o 
  -8   9   9       54.98       64.17      2.41 o 
  -7   9   9       14.93       10.36      1.32 o 
  -6   9   9        0.37        3.28      1.04 o 
  -5   9   9       98.23      105.32      2.68 o 
  -4   9   9      670.19      653.02      7.68 o 
  -3   9   9      469.29      457.76      5.83 o 
  -2   9   9       56.89       68.93      2.49 o 
  -1   9   9       64.89       74.08      2.57 o 
   0   9   9       88.89       84.19      2.46 o 
   1   9   9      130.95      131.63      3.85 o 
   2   9   9       26.85       28.41      2.94 o 
   3   9   9       78.52       80.38      4.13 o 
   4   9   9       58.30       53.45      5.16 o 
   5   9   9       13.87       11.58      2.59 o 
 -10  10   9        6.61        1.18      1.44 o 
  -9  10   9        1.35        1.00      1.17 o 
  -8  10   9       32.51       33.84      1.98 o 
  -7  10   9       18.21       25.23      1.98 o 
  -6  10   9       18.77       17.19      1.54 o 
  -5  10   9       32.88       30.25      1.76 o 
  -4  10   9       11.26        8.91      1.33 o 
  -3  10   9        0.24        0.55      0.91 o 
  -2  10   9        6.87        5.85      1.04 o 
  -1  10   9       15.73       20.13      1.72 o 
   0  10   9       16.25       19.37      2.70 o 
   1  10   9        2.81        2.72      1.30 o 
   2  10   9       13.54       10.99      2.24 o 
   3  10   9        0.19        1.70      2.95 o 
   4  10   9        1.40        3.19      2.09 o 
   5  10   9        1.77       -1.72      3.19 o 
  -9  11   9       66.20       70.28      2.72 o 
  -8  11   9       51.55       58.24      2.50 o 
  -7  11   9       17.26       14.74      1.52 o 
  -6  11   9        0.16        1.01      1.04 o 
  -5  11   9       27.03       22.93      1.71 o 
  -4  11   9        2.52        2.70      1.23 o 
  -3  11   9       83.93       83.51      2.82 o 
  -2  11   9       54.55       57.70      2.57 o 
  -1  11   9       31.89       35.85      2.35 o 
   0  11   9        0.56       -0.93      1.72 o 
   1  11   9      103.38       95.32      7.37 o 
   2  11   9       97.14       93.58      5.65 o 
   3  11   9      157.01      165.88      6.63 o 
   4  11   9       62.33       56.41      3.99 o 
  -8  12   9       34.61       41.22      2.61 o 
  -7  12   9       12.07       14.89      1.83 o 
  -6  12   9      174.62      177.33      3.94 o 
  -5  12   9      176.24      174.48      3.82 o 
  -4  12   9        0.03        4.98      1.59 o 
  -3  12   9      235.35      264.75      5.96 o 
  -2  12   9      343.77      361.39      8.69 o 
  -1  12   9      386.33      399.63     12.04 o 
   0  12   9       53.99       64.41      4.18 o 
   1  12   9      125.41      136.04      6.88 o 
   2  12   9      126.55      119.91      6.88 o 
   3  12   9       45.04       43.74      4.91 o 
  -6  13   9      102.62      107.93      3.24 o 
  -5  13   9       91.53       91.32      2.98 o 
  -4  13   9       37.20       32.68      3.07 o 
  -3  13   9       13.76       17.95      2.27 o 
  -2  13   9        2.81       -2.46      2.46 o 
  -1  13   9        3.94        5.41      2.09 o 
   0  13   9       10.19       18.02      2.43 o 
   1  13   9        0.01        4.24      1.97 o 
 -13   0  10       73.57       84.04      6.39 o 
 -12   0  10        2.33        2.95      2.95 o 
 -11   0  10      689.89      719.98     19.17 o 
 -10   0  10      305.05      336.84      7.81 o 
  -9   0  10      208.84      222.56      4.96 o 
  -8   0  10       57.86       53.00      2.45 o 
  -7   0  10      722.08      699.79     10.01 o 
  -6   0  10     1546.33     1590.29     19.53 o 
  -5   0  10     1208.20     1191.86     16.31 o 
  -4   0  10      247.05      245.29      4.08 o 
  -3   0  10       41.72       38.66      2.01 o 
  -2   0  10      410.37      369.90      5.84 o 
  -1   0  10       45.38       46.49      2.72 o 
   0   0  10        3.91        2.46      1.97 o 
   1   0  10      591.31      567.84     10.84 o 
   2   0  10      118.56      121.68      4.67 o 
   3   0  10       20.63       17.26      2.09 o 
   4   0  10       21.30       14.39      2.95 o 
   5   0  10      166.01      168.00      6.14 o 
   6   0  10      105.09      134.17      8.85 o 
   7   0  10        0.22       -1.97      2.46 o 
   8   0  10        1.19        2.46      3.44 o 
 -13   1  10        0.21       -0.89      1.89 o 
 -12   1  10       35.86       44.58      6.14 o 
 -11   1  10       12.04       13.22      1.78 o 
 -10   1  10      191.27      184.97      3.80 o 
  -9   1  10      449.26      460.82      5.84 o 
  -8   1  10     1040.34     1018.96      9.62 o 
  -7   1  10      540.19      520.19      5.64 o 
  -6   1  10     4155.36     4098.02     32.78 o 
  -5   1  10      502.20      478.22      5.23 o 
  -4   1  10      768.13      731.96      6.67 o 
  -3   1  10        0.62        1.09      0.53 o 
  -2   1  10     1258.14     1268.77     11.12 o 
  -1   1  10      406.85      375.23      6.69 o 
   0   1  10     3801.66     3785.22     38.41 o 
   1   1  10     1373.41     1418.16     16.03 o 
   2   1  10      124.39      121.18      3.01 o 
   3   1  10       97.81      109.61      3.76 o 
   4   1  10       86.86       79.93      2.71 o 
   5   1  10      121.59      136.55      3.62 o 
   6   1  10       28.24       21.27      2.31 o 
   7   1  10        2.81        3.44      2.43 o 
 -13   2  10        1.21       -0.36      3.93 o 
 -12   2  10        0.06       -1.30      1.30 o 
 -11   2  10       49.20       53.91      6.06 o 
 -10   2  10      105.73       98.55      2.95 o 
  -9   2  10        1.69        1.89      1.03 o 
  -8   2  10       39.96       39.61      1.53 o 
  -7   2  10     1657.20     1643.02     14.28 o 
  -6   2  10      112.91      119.85      2.39 o 
  -5   2  10     1194.70     1145.54      9.70 o 
  -4   2  10        0.48        1.47      0.59 o 
  -3   2  10      424.17      423.05      4.36 o 
  -2   2  10      158.91      160.85      2.61 o 
  -1   2  10     1435.26     1358.51     15.23 o 
   0   2  10      823.93      772.07      9.70 o 
   1   2  10       67.50       69.75      2.44 o 
   2   2  10        5.47        5.21      1.09 o 
   3   2  10      127.56      119.44      4.19 o 
   4   2  10       38.99       40.04      2.21 o 
   5   2  10       80.72       73.92      3.47 o 
   6   2  10       34.95       36.48      2.89 o 
   7   2  10        9.51        5.69      3.19 o 
 -13   3  10       47.35       43.99      2.92 o 
 -12   3  10      155.27      163.70      4.82 o 
 -11   3  10       49.65       51.48      2.46 o 
 -10   3  10      160.10      165.38      4.47 o 
  -9   3  10       10.21        4.83      1.09 o 
  -8   3  10      197.99      162.86      3.63 o 
  -7   3  10      168.84      155.57      2.93 o 
  -6   3  10      101.34      107.40      2.16 o 
  -5   3  10      394.70      407.04      4.35 o 
  -4   3  10       58.11       55.02      1.57 o 
  -3   3  10     1229.42     1174.27      9.87 o 
  -2   3  10      178.66      175.91      2.59 o 
  -1   3  10       48.68       45.89      2.08 o 
   0   3  10      451.54      429.37      6.33 o 
   1   3  10        0.46       -0.90      0.90 o 
   2   3  10       73.76       72.45      2.89 o 
   3   3  10       21.84       15.30      1.44 o 
   4   3  10       33.54       35.62      2.94 o 
   5   3  10        2.15        1.51      2.31 o 
   6   3  10       81.73       79.28      3.68 o 
   7   3  10       27.29       27.27      3.07 o 
 -13   4  10        7.32        4.52      2.41 o 
 -12   4  10        0.00       -1.36      1.36 o 
 -11   4  10       15.25       16.04      1.72 o 
 -10   4  10       20.56       22.97      1.77 o 
  -9   4  10       99.47       96.01      2.88 o 
  -8   4  10      114.02      108.86      2.95 o 
  -7   4  10      123.15      123.51      3.00 o 
  -6   4  10      303.93      303.20      4.30 o 
  -5   4  10     2368.97     2354.19     19.56 o 
  -4   4  10      406.37      417.81      4.34 o 
  -3   4  10      180.33      183.20      2.54 o 
  -2   4  10      251.26      260.93      3.27 o 
  -1   4  10      237.95      216.50      3.06 o 
   0   4  10      118.44      106.19      2.87 o 
   1   4  10      594.93      578.06      7.99 o 
   2   4  10      206.09      207.33      4.17 o 
   3   4  10       33.21       28.49      1.87 o 
   4   4  10      426.60      442.44     11.15 o 
   5   4  10        0.02       -1.30      1.30 o 
   6   4  10        3.16        1.25      2.46 o 
   7   4  10        9.62        4.63      2.36 o 
 -12   5  10        3.53        2.74      1.40 o 
 -11   5  10        1.37        2.19      1.33 o 
 -10   5  10       44.98       36.68      2.34 o 
  -9   5  10        9.56       10.61      1.40 o 
  -8   5  10        0.30        0.88      1.03 o 
  -7   5  10      166.88      170.34      3.62 o 
  -6   5  10        8.31       10.51      1.09 o 
  -5   5  10       27.26       25.09      1.16 o 
  -4   5  10      414.60      430.88      4.48 o 
  -3   5  10      878.43      874.44      7.61 o 
  -2   5  10       26.80       29.92      1.35 o 
  -1   5  10      994.73      971.72      8.60 o 
   0   5  10       47.05       51.36      2.12 o 
   1   5  10       19.83       19.76      1.63 o 
   2   5  10      533.60      498.45      7.25 o 
   3   5  10      243.17      228.24      5.63 o 
   4   5  10        2.57       -0.87      1.50 o 
   5   5  10       28.14       23.30      3.07 o 
   6   5  10       10.21        7.45      2.24 o 
   7   5  10        2.08       -0.86      3.69 o 
 -12   6  10        7.41        6.13      1.53 o 
 -11   6  10       18.76       20.81      1.89 o 
 -10   6  10       54.74       48.28      3.05 o 
  -9   6  10        9.08        7.66      1.40 o 
  -8   6  10      624.67      603.72      8.22 o 
  -7   6  10        4.45        5.55      1.15 o 
  -6   6  10      363.92      329.20      4.78 o 
  -5   6  10        8.32       11.69      0.94 o 
  -4   6  10      366.68      350.66      4.28 o 
  -3   6  10     1440.33     1441.66     11.70 o 
  -2   6  10     2426.94     2373.89     19.92 o 
  -1   6  10     1093.67     1059.08     11.01 o 
   0   6  10      113.93       98.74      2.65 o 
   1   6  10      880.41      865.16     10.81 o 
   2   6  10        2.45        3.18      1.15 o 
   3   6  10      164.22      165.52      6.12 o 
   4   6  10       18.08       15.68      2.59 o 
   5   6  10       11.86        9.50      2.46 o 
   6   6  10        0.36       -1.89      1.89 o 
 -12   7  10       79.37       77.07      3.25 o 
 -11   7  10       20.92       17.52      1.83 o 
 -10   7  10        6.08        3.50      1.28 o 
  -9   7  10      182.37      177.85      4.61 o 
  -8   7  10      563.42      534.00      7.79 o 
  -7   7  10      108.93      102.87      2.68 o 
  -6   7  10        0.11       -0.31      0.82 o 
  -5   7  10       31.81       29.91      1.68 o 
  -4   7  10      475.60      485.68      5.46 o 
  -3   7  10      115.25      103.21      2.29 o 
  -2   7  10       11.19       11.62      1.22 o 
  -1   7  10      793.08      804.63      8.92 o 
   0   7  10      156.50      158.56      3.66 o 
   1   7  10       35.06       30.34      1.74 o 
   2   7  10       17.69       16.42      1.88 o 
   3   7  10      425.54      396.48     10.32 o 
   4   7  10      149.90      140.36      5.66 o 
   5   7  10       13.75       13.96      2.59 o 
   6   7  10        1.79        0.13      1.89 o 
 -11   8  10       11.76        9.12      1.99 o 
 -10   8  10        3.48        5.54      1.44 o 
  -9   8  10       45.60       43.38      3.09 o 
  -8   8  10      326.90      335.68      5.22 o 
  -7   8  10      216.42      213.74      3.90 o 
  -6   8  10      222.13      203.06      3.74 o 
  -5   8  10        0.27       -0.02      0.91 o 
  -4   8  10      514.68      516.18      5.81 o 
  -3   8  10      435.50      408.00      4.94 o 
  -2   8  10      970.75     1003.34     11.82 o 
  -1   8  10     1262.33     1271.98     13.02 o 
   0   8  10      139.15      155.02      3.66 o 
   1   8  10      426.51      423.58      7.91 o 
   2   8  10       79.32       77.99      4.17 o 
   3   8  10      235.56      218.68      6.72 o 
   4   8  10        5.66        2.77      1.97 o 
   5   8  10        0.62       -0.04      1.89 o 
 -10   9  10       11.88       11.85      2.43 o 
  -9   9  10       34.58       42.20      2.48 o 
  -8   9  10        9.39        9.26      1.37 o 
  -7   9  10      265.09      259.75      4.56 o 
  -6   9  10      236.51      226.18      4.08 o 
  -5   9  10       24.99       25.13      2.07 o 
  -4   9  10      261.86      261.49      4.30 o 
  -3   9  10      219.48      208.12      3.72 o 
  -2   9  10       73.61       68.89      2.51 o 
  -1   9  10      613.00      609.74      8.34 o 
   0   9  10       80.37       76.14      2.50 o 
   1   9  10       79.03       83.91      4.33 o 
   2   9  10      228.07      228.31      6.92 o 
   3   9  10      179.77      171.19      6.23 o 
   4   9  10      107.66       97.72      4.96 o 
   5   9  10        4.48        7.18      2.24 o 
 -10  10  10      107.17      107.73      4.40 o 
  -9  10  10       39.22       34.11      2.06 o 
  -8  10  10       80.54       82.91      2.72 o 
  -7  10  10      156.18      156.59      3.54 o 
  -6  10  10       26.91       28.34      1.80 o 
  -5  10  10      228.72      233.07      4.48 o 
  -4  10  10        5.68        1.87      1.04 o 
  -3  10  10      211.45      209.69      3.86 o 
  -2  10  10      112.61      117.87      3.31 o 
  -1  10  10       25.44       25.17      2.07 o 
   0  10  10       37.59       35.38      2.78 o 
   1  10  10      198.28      190.98      6.23 o 
   2  10  10        3.80       12.09      2.43 o 
   3  10  10        0.26        2.74      2.70 o 
   4  10  10       37.96       33.99      3.69 o 
  -9  11  10       49.26       50.91      2.54 o 
  -8  11  10        1.47        2.68      1.26 o 
  -7  11  10      305.14      316.16      5.36 o 
  -6  11  10       14.59       12.75      1.52 o 
  -5  11  10       20.59       24.59      1.66 o 
  -4  11  10       10.75       11.29      1.36 o 
  -3  11  10      483.71      489.61      7.43 o 
  -2  11  10      360.67      378.89      7.08 o 
  -1  11  10      146.92      144.62      5.21 o 
   0  11  10        0.95        1.47      1.74 o 
   1  11  10      124.29      121.39      6.88 o 
   2  11  10      139.01      151.37      7.86 o 
   3  11  10      138.11      121.87      5.53 o 
  -7  12  10        1.59        0.69      1.22 o 
  -6  12  10       20.83       20.50      1.80 o 
  -5  12  10        0.54        1.98      1.22 o 
  -4  12  10      168.81      185.35      3.96 o 
  -3  12  10      222.29      232.05      6.95 o 
  -2  12  10       18.12       18.68      2.07 o 
  -1  12  10        3.89        1.97      1.97 o 
   0  12  10        5.37        5.67      1.89 o 
   1  12  10       81.89       87.97      6.39 o 
  -5  13  10       52.55       54.08      2.58 o 
  -4  13  10       47.28       46.06      2.63 o 
  -3  13  10        0.09        1.30      1.89 o 
  -2  13  10        8.64        9.83      3.44 o 
  -1  13  10       24.09       28.43      5.90 o 
 -13   1  11        3.90        6.88      2.43 o 
 -12   1  11       45.35       41.05      3.48 o 
 -11   1  11       97.79      101.81      3.67 o 
 -10   1  11       61.86       57.68      2.39 o 
  -9   1  11       41.38       37.34      1.61 o 
  -8   1  11       17.73       27.69      1.36 o 
  -7   1  11        3.29        4.32      0.84 o 
  -6   1  11       96.02       99.53      2.30 o 
  -5   1  11      275.32      250.60      3.26 o 
  -4   1  11       38.49       39.94      1.34 o 
  -3   1  11       94.60       88.28      1.86 o 
  -2   1  11        4.38        5.29      0.98 o 
  -1   1  11       31.03       32.80      2.17 o 
   0   1  11      156.30      157.88      3.66 o 
   1   1  11        3.43        4.12      1.09 o 
   2   1  11       45.59       38.26      2.03 o 
   3   1  11       45.62       51.47      2.39 o 
   4   1  11       54.70       64.49      2.67 o 
   5   1  11        8.47        9.66      1.88 o 
   6   1  11        0.60       -1.42      1.42 o 
   7   1  11        3.71        1.70      2.24 o 
 -13   2  11       30.48       30.56      3.48 o 
 -12   2  11       73.08       74.75      3.40 o 
 -11   2  11        6.43        7.62      1.70 o 
 -10   2  11       66.18       61.13      2.46 o 
  -9   2  11       22.53       26.15      1.72 o 
  -8   2  11      179.52      163.76      2.87 o 
  -7   2  11       29.40       23.52      1.72 o 
  -6   2  11        8.96       11.88      1.06 o 
  -5   2  11       66.73       61.19      1.65 o 
  -4   2  11     2318.83     2288.75     19.13 o 
  -3   2  11      858.37      813.45      7.80 o 
  -2   2  11       65.30       57.21      2.12 o 
  -1   2  11      226.49      202.24      4.00 o 
   0   2  11      875.35      840.57     10.69 o 
   1   2  11      951.52      948.47     13.91 o 
   2   2  11        9.74        7.50      1.24 o 
   3   2  11       27.40       25.90      1.92 o 
   4   2  11      131.04      135.86      3.67 o 
   5   2  11        0.40       -0.90      1.50 o 
   6   2  11        1.00       -1.50      1.50 o 
   7   2  11        3.06        2.21      2.43 o 
 -13   3  11       17.91       15.41      2.36 o 
 -12   3  11       71.66       83.79      3.69 o 
 -11   3  11       24.47       26.42      2.02 o 
 -10   3  11        0.94        2.02      1.15 o 
  -9   3  11       28.58       27.33      1.72 o 
  -8   3  11      212.81      236.69      4.42 o 
  -7   3  11        0.07        0.51      0.70 o 
  -6   3  11       95.98       94.97      2.16 o 
  -5   3  11      764.51      735.81      7.41 o 
  -4   3  11      231.55      244.82      3.70 o 
  -3   3  11      255.11      245.78      3.18 o 
  -2   3  11       95.71       82.63      2.15 o 
  -1   3  11        7.78        6.75      1.15 o 
   0   3  11        3.40        8.23      1.23 o 
   1   3  11      605.51      590.68      8.21 o 
   2   3  11        0.84        0.55      1.09 o 
   3   3  11        0.04       -1.09      1.09 o 
   4   3  11       69.89       64.07      3.38 o 
   5   3  11       71.11       70.61      3.98 o 
   6   3  11        2.27        0.86      1.59 o 
   7   3  11       24.44       22.10      3.18 o 
 -13   4  11       22.50       26.20      2.55 o 
 -12   4  11        1.84        2.14      1.33 o 
 -11   4  11       57.58       62.93      2.69 o 
 -10   4  11      562.97      531.55      7.74 o 
  -9   4  11      225.69      214.23      4.36 o 
  -8   4  11        4.12        0.98      0.98 o 
  -7   4  11      116.13      102.31      2.50 o 
  -6   4  11       36.87       27.71      1.72 o 
  -5   4  11        0.56       -0.54      0.68 o 
  -4   4  11      525.00      522.32      5.67 o 
  -3   4  11      140.59      132.97      2.47 o 
  -2   4  11       87.83       82.91      1.89 o 
  -1   4  11       38.84       36.65      1.87 o 
   0   4  11      109.90      107.58      3.03 o 
   1   4  11        1.67        1.17      1.09 o 
   2   4  11      110.10      100.43      3.62 o 
   3   4  11       33.88       40.36      3.90 o 
   4   4  11       89.58       91.16      3.88 o 
   5   4  11        1.26        0.90      1.95 o 
   6   4  11       51.81       52.07      4.00 o 
 -12   5  11        0.74        0.35      1.15 o 
 -11   5  11       47.53       49.55      2.51 o 
 -10   5  11      173.53      189.78      4.41 o 
  -9   5  11      343.13      332.03      5.77 o 
  -8   5  11        1.52        1.58      1.03 o 
  -7   5  11      146.54      131.08      3.25 o 
  -6   5  11      914.03      897.74      9.59 o 
  -5   5  11     1705.77     1641.88     13.22 o 
  -4   5  11      418.25      383.27      4.26 o 
  -3   5  11     1071.42     1071.29     10.03 o 
  -2   5  11      860.34      842.25      9.12 o 
  -1   5  11     1121.57     1113.91     12.09 o 
   0   5  11       80.71       79.74      2.74 o 
   1   5  11      891.70      858.43     11.06 o 
   2   5  11      301.54      301.43      5.46 o 
   3   5  11       21.29       24.16      2.23 o 
   4   5  11       11.19        9.82      1.99 o 
   5   5  11      102.58       95.82      6.88 o 
   6   5  11        7.84        9.83      2.59 o 
 -12   6  11        1.05       -1.13      1.28 o 
 -11   6  11       35.50       39.02      2.39 o 
 -10   6  11      140.64      129.97      3.61 o 
  -9   6  11      194.88      168.26      4.04 o 
  -8   6  11        0.36        1.56      1.15 o 
  -7   6  11       39.34       47.03      2.27 o 
  -6   6  11      112.25      119.13      2.70 o 
  -5   6  11       41.02       39.58      1.58 o 
  -4   6  11       30.69       28.36      1.28 o 
  -3   6  11      135.90      130.52      2.53 o 
  -2   6  11       14.37       14.96      1.14 o 
  -1   6  11       83.52       94.01      2.99 o 
   0   6  11       12.71       12.39      1.32 o 
   1   6  11        8.40       10.81      1.47 o 
   2   6  11        0.76       -0.60      1.30 o 
   3   6  11        9.80       13.65      2.00 o 
   4   6  11       20.41       14.44      2.59 o 
   5   6  11       16.55       19.11      2.94 o 
   6   6  11       67.95       68.92      4.61 o 
 -11   7  11        0.90        2.45      1.44 o 
 -10   7  11        8.58       10.46      1.53 o 
  -9   7  11       81.47       79.96      2.87 o 
  -8   7  11       44.20       55.34      2.51 o 
  -7   7  11       67.29       58.78      2.18 o 
  -6   7  11       70.92       68.94      2.22 o 
  -5   7  11      460.02      432.13      5.17 o 
  -4   7  11      170.82      159.68      2.88 o 
  -3   7  11       43.10       42.30      1.82 o 
  -2   7  11       88.68       91.90      2.25 o 
  -1   7  11       56.44       60.87      3.10 o 
   0   7  11      169.04      176.39      4.03 o 
   1   7  11      170.35      171.79      3.70 o 
   2   7  11       58.26       60.61      3.30 o 
   3   7  11        2.50        1.83      1.89 o 
   4   7  11       59.60       52.29      9.34 o 
   5   7  11       46.42       46.46      3.90 o 
 -11   8  11       28.75       31.06      2.27 o 
 -10   8  11        2.68        2.20      1.44 o 
  -9   8  11        9.52       10.12      1.53 o 
  -8   8  11      150.54      150.13      3.87 o 
  -7   8  11       26.18       30.66      1.80 o 
  -6   8  11        7.57        6.69      1.10 o 
  -5   8  11       46.76       51.85      2.24 o 
  -4   8  11       64.75       72.27      2.03 o 
  -3   8  11      452.05      462.86      6.00 o 
  -2   8  11      350.19      333.25      4.89 o 
  -1   8  11        8.87        7.17      1.14 o 
   0   8  11       78.05       73.53      2.82 o 
   1   8  11        0.24        0.26      1.30 o 
   2   8  11        3.96        5.00      2.46 o 
   3   8  11       44.24       43.58      5.65 o 
   4   8  11      119.71      127.44      5.43 o 
   5   8  11       29.95       21.89      3.07 o 
 -10   9  11       49.62       47.65      3.05 o 
  -9   9  11       62.45       65.54      2.93 o 
  -8   9  11        3.51        2.18      1.35 o 
  -7   9  11       45.45       47.16      2.14 o 
  -6   9  11       13.25       18.54      1.64 o 
  -5   9  11        2.97        4.41      1.28 o 
  -4   9  11        9.90       10.03      1.09 o 
  -3   9  11       49.36       44.13      2.02 o 
  -2   9  11      314.04      316.33      5.45 o 
  -1   9  11      190.01      195.48      4.15 o 
   0   9  11      174.28      165.88      4.69 o 
   1   9  11        2.61        4.24      1.97 o 
   2   9  11       61.98       55.20      3.78 o 
   3   9  11       16.64       12.77      2.36 o 
   4   9  11        1.68        4.31      2.24 o 
  -9  10  11       37.26       42.75      2.41 o 
  -8  10  11        0.07       -1.10      1.29 o 
  -7  10  11       34.46       27.72      1.82 o 
  -6  10  11        4.20        3.69      1.22 o 
  -5  10  11       16.39       17.96      1.58 o 
  -4  10  11       33.68       26.99      1.76 o 
  -3  10  11       35.71       36.17      1.88 o 
  -2  10  11       19.51       15.00      1.56 o 
  -1  10  11        0.19        0.18      1.35 o 
   0  10  11        6.05       -0.98      1.97 o 
   1  10  11       13.60       13.52      2.43 o 
   2  10  11       22.50       19.31      3.44 o 
   3  10  11        0.13       -0.13      4.18 o 
  -8  11  11       20.92       18.51      1.78 o 
  -7  11  11       14.07        9.60      1.39 o 
  -6  11  11        1.25        0.31      1.30 o 
  -5  11  11        1.04        0.02      1.07 o 
  -4  11  11        0.36       -0.95      0.95 o 
  -3  11  11       15.49       16.89      1.99 o 
  -2  11  11       59.64       58.56      3.02 o 
  -1  11  11        0.24       -1.04      1.54 o 
   0  11  11        3.56        5.90      2.95 o 
   1  11  11       52.33       46.20      4.91 o 
   2  11  11        6.20        3.93      2.95 o 
  -6  12  11      111.22      126.40      3.38 o 
  -5  12  11       15.38       15.26      1.62 o 
  -4  12  11      300.97      303.61      5.77 o 
  -3  12  11      129.00      134.27      5.38 o 
  -2  12  11        0.40       -1.04      2.70 o 
  -1  12  11       51.12       50.81      3.93 o 
   0  12  11      314.74      335.66     12.29 o 
 -13   0  12       94.55      113.03      7.37 o 
 -12   0  12      419.59      429.04     14.25 o 
 -11   0  12        3.02        1.47      2.46 o 
 -10   0  12        1.23        1.47      1.74 o 
  -9   0  12      222.02      253.26      7.61 o 
  -8   0  12      962.24      975.59     13.50 o 
  -7   0  12       87.53       88.67      3.10 o 
  -6   0  12      170.52      142.78      4.02 o 
  -5   0  12     1275.59     1248.88     16.17 o 
  -4   0  12      204.52      204.89      4.47 o 
  -3   0  12      220.89      214.11      6.01 o 
  -2   0  12      163.53      155.17      6.88 o 
  -1   0  12      845.22      834.84     15.04 o 
   0   0  12       22.81       25.92      2.59 o 
   1   0  12       22.72       24.65      2.59 o 
   2   0  12       83.94       79.73      4.13 o 
   3   0  12      914.51      901.97     24.08 o 
   4   0  12        0.64        0.98      1.64 o 
   5   0  12        0.05        0.98      1.89 o 
   6   0  12        0.75        0.49      2.95 o 
 -13   1  12       58.10       57.31      4.17 o 
 -12   1  12      295.87      314.67      9.09 o 
 -11   1  12       25.95       20.20      3.37 o 
 -10   1  12       50.24       43.26      2.21 o 
  -9   1  12        1.84        3.06      0.89 o 
  -8   1  12      703.83      698.90      7.41 o 
  -7   1  12      101.23       95.45      2.23 o 
  -6   1  12     3322.04     3235.56     26.59 o 
  -5   1  12     1160.66     1125.69      9.84 o 
  -4   1  12      910.13      896.38      8.12 o 
  -3   1  12     1165.23     1122.04     13.40 o 
  -2   1  12      790.62      767.16      9.94 o 
  -1   1  12      292.12      268.48      5.00 o 
   0   1  12        2.32        0.00      1.13 o 
   1   1  12      138.74      135.11      3.51 o 
   2   1  12      942.59      923.49     11.82 o 
   3   1  12      430.56      435.00      7.13 o 
   4   1  12        0.66       -0.49      1.23 o 
   5   1  12       16.84       19.48      2.31 o 
   6   1  12       17.45       17.45      3.13 o 
 -13   2  12       27.38       22.65      3.13 o 
 -12   2  12        3.71        2.78      1.70 o 
 -11   2  12       85.10       74.58      3.26 o 
 -10   2  12        1.35       -0.68      1.09 o 
  -9   2  12        0.04        0.12      0.98 o 
  -8   2  12      298.02      299.53      4.17 o 
  -7   2  12      139.15      166.28      3.41 o 
  -6   2  12        2.76        2.37      0.83 o 
  -5   2  12       87.79       91.64      2.21 o 
  -4   2  12      208.02      199.71      2.91 o 
  -3   2  12     1123.32     1109.76     15.66 o 
  -2   2  12      381.78      349.55      5.74 o 
  -1   2  12      748.15      717.98      9.57 o 
   0   2  12        0.85       -0.90      0.90 o 
   1   2  12       26.01       31.15      2.45 o 
   2   2  12      168.97      150.60      3.84 o 
   3   2  12      355.68      349.48      6.09 o 
   4   2  12       17.60       18.46      1.87 o 
   5   2  12        0.01       -1.42      1.42 o 
   6   2  12       21.65       22.40      4.68 o 
 -13   3  12       12.85        7.43      1.95 o 
 -12   3  12       54.99       53.17      4.15 o 
 -11   3  12       16.54       13.11      1.84 o 
 -10   3  12       50.87       47.68      2.39 o 
  -9   3  12      170.74      179.10      3.99 o 
  -8   3  12      427.68      423.94      5.70 o 
  -7   3  12      187.22      200.86      3.27 o 
  -6   3  12      921.70      906.66      8.88 o 
  -5   3  12       56.74       49.24      1.92 o 
  -4   3  12      103.65       89.92      2.24 o 
  -3   3  12      225.22      233.30      3.61 o 
  -2   3  12      287.17      273.32      5.00 o 
  -1   3  12       70.74       78.17      2.67 o 
   0   3  12      405.50      382.36      6.28 o 
   1   3  12       75.26       77.95      2.79 o 
   2   3  12       77.93       79.55      3.26 o 
   3   3  12        0.24       -0.02      1.28 o 
   4   3  12      230.03      223.11      5.99 o 
   5   3  12        0.08        0.06      1.59 o 
   6   3  12       20.48       19.63      2.66 o 
 -12   4  12       87.35       87.19      3.25 o 
 -11   4  12      152.84      149.30      3.98 o 
 -10   4  12        1.15        1.11      1.35 o 
  -9   4  12        4.41        6.89      2.13 o 
  -8   4  12        0.24        2.22      1.03 o 
  -7   4  12      375.12      410.59      6.30 o 
  -6   4  12       49.22       46.44      2.53 o 
  -5   4  12       44.27       49.41      1.76 o 
  -4   4  12      269.17      261.40      3.68 o 
  -3   4  12      592.64      593.18      7.21 o 
  -2   4  12     1367.88     1354.50     14.28 o 
  -1   4  12      100.86      104.47      3.03 o 
   0   4  12       69.96       68.35      2.60 o 
   1   4  12       73.11       73.62      2.79 o 
   2   4  12       50.75       47.75      4.85 o 
   3   4  12      124.32      115.75      4.19 o 
   4   4  12       18.14       14.05      2.02 o 
   5   4  12        2.53       -1.08      1.59 o 
 -12   5  12        0.39       -1.28      1.28 o 
 -11   5  12        0.07       -1.15      1.15 o 
 -10   5  12       25.50       22.11      1.94 o 
  -9   5  12       38.60       45.71      2.39 o 
  -8   5  12       14.96       15.10      1.92 o 
  -7   5  12       24.69       21.06      1.69 o 
  -6   5  12       22.07       20.03      1.36 o 
  -5   5  12        3.90        5.54      0.86 o 
  -4   5  12        0.97        3.55      0.95 o 
  -3   5  12       56.24       43.39      1.63 o 
  -2   5  12        0.03       -0.25      0.91 o 
  -1   5  12      408.02      399.33      6.48 o 
   0   5  12        0.25        0.23      1.03 o 
   1   5  12      205.67      213.41      4.62 o 
   2   5  12        1.12        1.21      1.50 o 
   3   5  12       18.68       15.79      2.16 o 
   4   5  12       75.43       74.56      3.62 o 
   5   5  12       81.12       83.04      5.16 o 
 -12   6  12        0.25        1.65      1.44 o 
 -11   6  12       36.08       32.67      2.48 o 
 -10   6  12      117.48      113.63      3.43 o 
  -9   6  12        0.35        0.43      1.35 o 
  -8   6  12      207.31      205.81      4.36 o 
  -7   6  12       41.37       33.56      1.97 o 
  -6   6  12      413.89      394.98      5.37 o 
  -5   6  12       26.27       24.39      1.61 o 
  -4   6  12      400.41      394.14      4.95 o 
  -3   6  12       53.74       53.26      1.83 o 
  -2   6  12      118.51      124.64      3.41 o 
  -1   6  12      193.79      191.26      4.07 o 
   0   6  12      218.58      219.08      4.62 o 
   1   6  12      212.40      203.70      4.50 o 
   2   6  12       48.63       49.11      3.02 o 
   3   6  12      105.03      104.88      4.11 o 
   4   6  12        3.59        3.40      2.00 o 
   5   6  12        0.02       -0.63      1.89 o 
 -11   7  12      239.58      257.07      5.52 o 
 -10   7  12       70.55       68.28      3.48 o 
  -9   7  12        3.48        2.09      1.23 o 
  -8   7  12       50.92       47.14      2.44 o 
  -7   7  12        0.01       -0.47      1.03 o 
  -6   7  12       80.60       83.87      2.50 o 
  -5   7  12      231.26      226.59      3.56 o 
  -4   7  12       20.15       17.68      1.35 o 
  -3   7  12       43.39       38.21      1.77 o 
  -2   7  12       14.51       13.65      1.65 o 
  -1   7  12       76.82       75.38      2.87 o 
   0   7  12      390.92      388.69      6.53 o 
   1   7  12      894.04      887.80     10.57 o 
   2   7  12       70.41       63.41      3.38 o 
   3   7  12       24.14       25.74      3.44 o 
   4   7  12        2.41        1.61      1.89 o 
 -10   8  12      123.99      119.49      3.99 o 
  -9   8  12        5.91        8.63      1.63 o 
  -8   8  12       20.72       22.40      1.89 o 
  -7   8  12      129.02      127.53      3.20 o 
  -6   8  12      523.01      539.94      8.27 o 
  -5   8  12       49.91       54.89      2.17 o 
  -4   8  12      342.13      330.14      6.67 o 
  -3   8  12      101.97      104.56      2.70 o 
  -2   8  12      165.05      160.99      3.32 o 
  -1   8  12      126.18      125.97      3.61 o 
   0   8  12      218.14      218.10      4.75 o 
   1   8  12      158.33      158.38      4.90 o 
   2   8  12       12.62       11.30      2.43 o 
   3   8  12       21.12       19.35      2.72 o 
   4   8  12       19.28       18.39      2.72 o 
 -10   9  12        8.61        9.04      1.77 o 
  -9   9  12      344.35      371.03      7.45 o 
  -8   9  12       71.08       70.98      3.22 o 
  -7   9  12       53.34       57.20      2.31 o 
  -6   9  12        0.12       -0.99      0.99 o 
  -5   9  12      295.23      293.43      6.40 o 
  -4   9  12      113.80      107.58      2.75 o 
  -3   9  12        2.79        5.01      1.10 o 
  -2   9  12       13.77       13.64      1.36 o 
  -1   9  12      211.73      223.58      5.45 o 
   0   9  12       24.83       24.06      2.35 o 
   1   9  12      176.51      168.90      6.23 o 
   2   9  12       66.54       62.52      4.13 o 
   3   9  12       26.94       21.63      3.19 o 
  -9  10  12       24.35       19.57      2.12 o 
  -8  10  12        8.71        6.28      1.44 o 
  -7  10  12       18.24       15.69      1.58 o 
  -6  10  12       22.45       26.85      1.78 o 
  -5  10  12       24.64       24.29      1.78 o 
  -4  10  12       28.41       29.02      2.08 o 
  -3  10  12       22.94       27.59      1.80 o 
  -2  10  12       13.37       11.72      1.36 o 
  -1  10  12       13.12       14.39      2.95 o 
   0  10  12        4.97        5.90      2.95 o 
   1  10  12        0.25       -1.23      1.74 o 
   2  10  12       43.02       40.56      3.93 o 
  -7  11  12        7.64        8.32      1.44 o 
  -6  11  12        0.07        0.19      1.10 o 
  -5  11  12      341.27      346.63      6.26 o 
  -4  11  12      149.75      146.41      3.92 o 
  -3  11  12        1.03        0.42      1.19 o 
  -2  11  12       64.67       67.11      3.30 o 
  -1  11  12      148.77      147.93      7.37 o 
   0  11  12       59.15       54.06      5.41 o 
  -5  12  12        0.49       -1.23      1.23 o 
  -4  12  12       12.22       11.74      1.72 o 
  -3  12  12        4.21        3.47      1.59 o 
  -2  12  12        7.51        3.69      2.09 o 
 -13   1  13       49.64       46.38      3.99 o 
 -12   1  13       35.94       38.09      3.48 o 
 -11   1  13       23.25       19.94      2.27 o 
 -10   1  13       49.55       53.41      3.19 o 
  -9   1  13       37.17       39.30      1.73 o 
  -8   1  13        0.32        1.64      0.80 o 
  -7   1  13       52.43       50.44      1.78 o 
  -6   1  13        2.78        5.41      0.86 o 
  -5   1  13       81.26       89.17      2.01 o 
  -4   1  13      102.90      110.18      2.89 o 
  -3   1  13      316.17      289.91      5.52 o 
  -2   1  13      262.57      257.09      5.78 o 
  -1   1  13      133.72      121.83      3.36 o 
   0   1  13       22.02       18.53      2.02 o 
   1   1  13       36.52       32.58      2.03 o 
   2   1  13       41.01       43.52      2.50 o 
   3   1  13       22.14       22.80      2.07 o 
   4   1  13       11.93        6.64      1.58 o 
   5   1  13       36.48       35.05      3.03 o 
 -12   2  13        1.17       -1.42      1.42 o 
 -11   2  13      101.30      109.50      5.96 o 
 -10   2  13      246.44      244.67      4.91 o 
  -9   2  13      278.73      290.92      5.28 o 
  -8   2  13       50.86       51.31      1.90 o 
  -7   2  13      113.41      122.12      2.56 o 
  -6   2  13       54.92       65.46      1.99 o 
  -5   2  13       74.47       67.10      1.94 o 
  -4   2  13       67.91       64.60      2.41 o 
  -3   2  13      326.31      311.03      7.08 o 
  -2   2  13      712.17      694.52      9.47 o 
  -1   2  13      218.90      199.49      4.25 o 
   0   2  13       23.46       23.65      1.83 o 
   1   2  13       44.83       40.63      2.29 o 
   2   2  13       52.16       49.70      2.62 o 
   3   2  13       65.50       67.84      3.19 o 
   4   2  13        8.22        7.81      1.88 o 
   5   2  13        2.99        4.01      1.88 o 
 -12   3  13        6.37        2.83      2.23 o 
 -11   3  13       12.42        9.14      1.53 o 
 -10   3  13      124.41      113.77      3.37 o 
  -9   3  13        0.00       -0.30      1.09 o 
  -8   3  13      275.76      270.01      4.42 o 
  -7   3  13       16.60       16.87      1.26 o 
  -6   3  13      208.78      229.53      3.55 o 
  -5   3  13        3.01        4.27      0.99 o 
  -4   3  13      289.06      273.83      4.36 o 
  -3   3  13       25.68       21.34      1.62 o 
  -2   3  13      323.23      325.21      5.75 o 
  -1   3  13      139.32      142.16      3.66 o 
   0   3  13       89.23       74.88      2.79 o 
   1   3  13       36.43       29.57      2.45 o 
   2   3  13      174.91      177.13      4.37 o 
   3   3  13      186.62      188.24      5.82 o 
   4   3  13        0.26       -0.07      2.07 o 
   5   3  13        4.53        3.41      1.88 o 
 -12   4  13       14.18       15.08      1.83 o 
 -11   4  13       11.54       12.46      1.77 o 
 -10   4  13        7.60        7.51      1.49 o 
  -9   4  13      132.75      133.12      3.69 o 
  -8   4  13       56.81       53.60      2.46 o 
  -7   4  13        9.76        6.90      1.28 o 
  -6   4  13        0.04       -0.62      0.62 o 
  -5   4  13        8.16        9.05      0.94 o 
  -4   4  13      577.08      567.54      7.10 o 
  -3   4  13      549.56      530.33      7.94 o 
  -2   4  13        1.40        1.17      1.09 o 
  -1   4  13        1.06        0.10      1.13 o 
   0   4  13       51.62       50.59      2.70 o 
   1   4  13      143.94      133.89      3.76 o 
   2   4  13        2.53        2.71      1.40 o 
   3   4  13       93.75       90.20      4.35 o 
   4   4  13       54.85       54.78      3.54 o 
   5   4  13        5.76        7.21      1.99 o 
 -12   5  13      116.70      124.52      3.87 o 
 -11   5  13       37.31       33.79      3.08 o 
 -10   5  13       32.80       34.17      2.41 o 
  -9   5  13      353.33      344.49      6.81 o 
  -8   5  13      995.40      998.11     12.31 o 
  -7   5  13      443.81      441.74      6.04 o 
  -6   5  13       57.82       53.92      2.02 o 
  -5   5  13       15.98       12.63      1.15 o 
  -4   5  13      950.46      917.67     10.17 o 
  -3   5  13      258.14      253.52      5.09 o 
  -2   5  13       18.93       12.96      1.44 o 
  -1   5  13      170.75      181.42      4.20 o 
   0   5  13      734.51      710.15      9.94 o 
   1   5  13      254.96      260.65      5.34 o 
   2   5  13       27.27       32.25      2.67 o 
   3   5  13      137.55      133.88      4.77 o 
   4   5  13       30.21       28.90      2.74 o 
 -11   6  13       28.13       22.31      2.06 o 
 -10   6  13        7.87        5.81      1.44 o 
  -9   6  13      144.13      152.36      3.92 o 
  -8   6  13        8.92        8.37      1.47 o 
  -7   6  13        5.89        3.19      1.33 o 
  -6   6  13       52.53       49.58      2.16 o 
  -5   6  13        0.59       -0.65      0.90 o 
  -4   6  13       81.13       75.12      2.15 o 
  -3   6  13      546.14      551.19      8.19 o 
  -2   6  13       18.84       17.96      1.69 o 
  -1   6  13       67.54       65.06      2.83 o 
   0   6  13       45.85       45.73      4.33 o 
   1   6  13       14.22       12.38      1.69 o 
   2   6  13       60.49       47.88      3.18 o 
   3   6  13      129.30      137.61      4.97 o 
   4   6  13       72.09       86.63      7.37 o 
 -11   7  13       17.86       17.20      1.99 o 
 -10   7  13        0.09        0.74      1.33 o 
  -9   7  13        0.93       -0.12      1.23 o 
  -8   7  13       62.74       58.61      3.83 o 
  -7   7  13       14.10       11.62      1.53 o 
  -6   7  13        2.70        2.99      1.08 o 
  -5   7  13       42.26       48.64      2.06 o 
  -4   7  13      171.37      175.74      3.53 o 
  -3   7  13      160.95      158.04      3.72 o 
  -2   7  13       29.81       26.89      2.08 o 
  -1   7  13       62.07       58.29      2.69 o 
   0   7  13       50.84       49.50      2.62 o 
   1   7  13        0.30        2.21      1.33 o 
   2   7  13       50.28       45.91      3.18 o 
   3   7  13       49.60       59.22      4.18 o 
 -10   8  13       35.79       31.74      2.39 o 
  -9   8  13       87.65       90.59      3.31 o 
  -8   8  13        0.05       -0.55      1.15 o 
  -7   8  13       87.61       90.14      2.78 o 
  -6   8  13      138.13      137.81      3.31 o 
  -5   8  13       92.56       93.83      2.67 o 
  -4   8  13        1.10        0.94      0.91 o 
  -3   8  13       64.84       61.26      2.25 o 
  -2   8  13       19.94       21.75      2.52 o 
  -1   8  13       83.36       82.85      3.20 o 
   0   8  13       65.94       52.99      4.11 o 
   1   8  13       10.82        8.15      1.90 o 
   2   8  13       13.22       15.02      2.94 o 
   3   8  13        1.23        1.34      1.89 o 
  -9   9  13      106.15      113.55      3.80 o 
  -8   9  13      144.12      157.10      4.17 o 
  -7   9  13      105.85      115.68      3.16 o 
  -6   9  13       39.91       43.97      2.17 o 
  -5   9  13       12.11       13.85      1.62 o 
  -4   9  13        4.95        5.52      1.22 o 
  -3   9  13        4.26        5.02      1.24 o 
  -2   9  13        0.71       -0.82      1.42 o 
  -1   9  13       21.37       19.61      2.07 o 
   0   9  13       29.69       26.56      4.67 o 
   1   9  13       47.01       38.60      3.64 o 
   2   9  13       51.12       39.51      3.78 o 
  -8  10  13       12.09       11.48      1.54 o 
  -7  10  13        0.30       -0.02      1.17 o 
  -6  10  13        5.38        4.50      1.30 o 
  -5  10  13        6.87        4.76      1.33 o 
  -4  10  13        0.24       -0.14      1.60 o 
  -3  10  13       12.56       11.18      1.39 o 
  -2  10  13        0.05        0.16      1.42 o 
  -1  10  13        1.72        0.49      2.46 o 
   0  10  13       41.09       35.88      4.91 o 
  -6  11  13        2.01        0.21      1.28 o 
  -5  11  13        6.16        6.68      1.69 o 
  -4  11  13       30.45       31.58      2.21 o 
  -3  11  13        3.33        4.71      1.75 o 
  -2  11  13       16.19       17.44      3.44 o 
  -1  11  13       14.52       11.30      3.44 o 
 -12   0  14        0.62       -2.46      2.95 o 
 -11   0  14       40.65       43.74      5.41 o 
 -10   0  14       98.57      111.94      4.06 o 
  -8   0  14       11.49       11.87      1.70 o 
  -7   0  14        5.88        4.10      1.93 o 
  -6   0  14        0.28        0.82      1.13 o 
  -5   0  14        3.26        6.39      2.95 o 
  -4   0  14      481.96      461.22     10.36 o 
  -3   0  14     1354.73     1338.40     22.66 o 
  -2   0  14        4.60       -0.25      1.39 o 
  -1   0  14       42.35       50.88      4.42 o 
   0   0  14       30.22       22.50      2.72 o 
   1   0  14      995.90      984.08     21.87 o 
   2   0  14      116.90      122.49      5.08 o 
   3   0  14       67.22       67.01      4.25 o 
   4   0  14        3.11        2.87      2.24 o 
 -12   1  14        5.46        1.97      2.09 o 
 -11   1  14      240.24      250.33      6.64 o 
 -10   1  14      598.73      647.01      9.15 o 
  -9   1  14       23.07       22.49      1.49 o 
  -8   1  14       99.01      116.63      2.63 o 
  -7   1  14      196.76      208.38      3.48 o 
  -6   1  14      656.08      642.98      7.06 o 
  -5   1  14      107.99      109.14      3.58 o 
  -4   1  14      787.11      805.90     10.64 o 
  -3   1  14      302.37      292.39      5.49 o 
  -2   1  14      146.62      146.98      3.83 o 
  -1   1  14       74.98       88.83      2.96 o 
   0   1  14      382.18      378.41      6.58 o 
   1   1  14       41.92       45.42      2.55 o 
   2   1  14      123.49      128.36      3.80 o 
   3   1  14       85.99       95.14      3.46 o 
   4   1  14       39.92       39.74      2.50 o 
 -12   2  14       17.22       18.65      2.89 o 
 -11   2  14        0.11       -0.28      1.28 o 
 -10   2  14       22.32       23.92      2.02 o 
  -9   2  14      225.31      225.02      4.13 o 
  -8   2  14       77.62       75.25      2.20 o 
  -7   2  14        0.97        6.31      2.18 o 
  -6   2  14       30.16       26.84      1.49 o 
  -5   2  14        0.40        3.78      0.87 o 
  -4   2  14      182.50      177.42      4.28 o 
  -3   2  14      398.11      389.67      6.67 o 
  -2   2  14       64.54       61.49      2.58 o 
  -1   2  14      602.54      571.70      8.53 o 
   0   2  14      118.20      117.53      4.32 o 
   1   2  14      281.97      282.76      5.68 o 
   2   2  14       21.74       23.00      2.08 o 
   3   2  14       11.86       11.34      1.92 o 
   4   2  14       14.16       17.86      2.74 o 
 -12   3  14       30.94       33.14      2.84 o 
 -11   3  14       44.87       39.63      2.98 o 
 -10   3  14        5.23       11.99      1.63 o 
  -9   3  14        9.00        7.52      1.47 o 
  -8   3  14        6.20        7.36      1.13 o 
  -7   3  14       34.76       42.78      2.13 o 
  -6   3  14       79.71       73.35      1.92 o 
  -5   3  14       38.05       29.92      2.89 o 
  -4   3  14      174.93      180.13      4.08 o 
  -3   3  14        1.50        1.54      0.95 o 
  -2   3  14       40.62       37.91      2.24 o 
  -1   3  14        8.97        8.14      1.44 o 
   0   3  14      299.67      312.36      5.91 o 
   1   3  14       43.79       39.85      2.62 o 
   2   3  14      247.29      259.27      5.51 o 
   3   3  14       29.27       29.45      2.73 o 
   4   3  14        9.18       12.59      2.35 o 
 -12   4  14        0.55        0.80      1.33 o 
 -11   4  14        1.83        0.43      1.28 o 
 -10   4  14       62.08       60.96      2.76 o 
  -9   4  14      201.78      198.72      4.47 o 
  -8   4  14       16.98       20.22      1.99 o 
  -7   4  14       44.89       45.69      2.32 o 
  -6   4  14       15.38       18.27      1.21 o 
  -5   4  14      431.84      447.08      6.14 o 
  -4   4  14        9.02        7.96      1.52 o 
  -3   4  14       28.35       41.44      3.31 o 
  -2   4  14      132.45      136.19      3.71 o 
  -1   4  14      121.93      122.20      3.62 o 
   0   4  14      408.15      391.38      6.80 o 
   1   4  14       36.84       40.77      2.89 o 
   2   4  14       14.72       15.33      1.87 o 
   3   4  14        8.68       10.26      2.23 o 
   4   4  14      105.54      111.26      4.77 o 
 -11   5  14       47.42       44.16      2.63 o 
 -10   5  14        0.00        1.21      1.33 o 
  -9   5  14        7.39        6.08      1.40 o 
  -8   5  14       65.72       68.43      2.74 o 
  -7   5  14       68.37       76.88      2.53 o 
  -6   5  14        1.16        1.85      1.12 o 
  -5   5  14      141.97      135.63      3.22 o 
  -4   5  14        2.88        2.49      1.15 o 
  -3   5  14        0.05        0.04      1.42 o 
  -2   5  14        1.41        1.28      1.17 o 
  -1   5  14      109.60      101.58      3.41 o 
   0   5  14       51.13       55.55      2.74 o 
   1   5  14       48.38       51.26      2.67 o 
   2   5  14       21.35       16.82      2.35 o 
   3   5  14      142.81      136.84      5.06 o 
 -11   6  14        0.46       -1.33      1.33 o 
 -10   6  14       60.01       63.24      2.88 o 
  -9   6  14        8.24        5.73      1.77 o 
  -8   6  14      179.90      182.56      4.29 o 
  -7   6  14       20.02       18.11      1.83 o 
  -6   6  14      366.58      403.15      6.53 o 
  -5   6  14       50.48       53.75      4.09 o 
  -4   6  14      109.79      113.79      5.11 o 
  -3   6  14      150.49      158.86      4.07 o 
  -2   6  14      224.23      235.08      5.12 o 
  -1   6  14        3.40        4.56      1.30 o 
   0   6  14       25.25       26.40      2.08 o 
   1   6  14      118.40      116.10      3.71 o 
   2   6  14       26.05       21.74      2.52 o 
   3   6  14       11.20       11.89      2.45 o 
 -10   7  14       22.50       25.51      2.27 o 
  -9   7  14        7.44        7.00      1.47 o 
  -8   7  14       99.21      103.53      3.31 o 
  -7   7  14        5.81       10.10      2.70 o 
  -6   7  14       33.00       26.99      2.31 o 
  -5   7  14      207.47      227.14      4.12 o 
  -4   7  14        2.03        2.46      1.42 o 
  -3   7  14       67.15       75.12      5.35 o 
  -2   7  14       11.54       12.07      1.65 o 
  -1   7  14      295.31      297.46      6.10 o 
   0   7  14        3.76        4.70      1.30 o 
   1   7  14        2.06        1.36      1.44 o 
   2   7  14       59.53       56.55      5.57 o 
  -9   8  14       89.88       94.01      3.37 o 
  -8   8  14       30.16       26.33      2.14 o 
  -7   8  14        1.48        0.51      1.28 o 
  -6   8  14      307.73      338.57      6.13 o 
  -5   8  14      160.26      164.67      5.90 o 
  -4   8  14      166.79      188.04      3.80 o 
  -3   8  14        4.32        7.67      2.27 o 
  -2   8  14      294.90      315.34      6.95 o 
  -1   8  14       10.14       10.66      1.58 o 
   0   8  14        4.31        4.37      1.96 o 
   1   8  14       31.36       32.13      3.42 o 
  -8   9  14        0.87        0.51      1.33 o 
  -7   9  14      363.76      373.93      5.92 o 
  -6   9  14      137.67      141.99      4.89 o 
  -5   9  14       21.03       21.39      1.89 o 
  -4   9  14       12.99       12.35      1.73 o 
  -3   9  14      175.99      178.52      5.09 o 
  -2   9  14       10.19       13.22      2.07 o 
  -1   9  14       54.44       61.74      3.64 o 
   0   9  14        0.01        0.36      1.89 o 
  -7  10  14        0.25        2.46      1.84 o 
  -6  10  14       48.14       63.79      3.26 o 
  -5  10  14        1.08        0.02      1.28 o 
  -4  10  14       17.93       15.11      1.69 o 
  -3  10  14        8.48        3.59      1.78 o 
  -2  10  14      230.80      236.97      8.01 o 
  -1  10  14        3.38        2.46      2.95 o 
 -12   1  15        0.05       -1.74      1.74 o 
 -11   1  15       12.98       10.89      1.95 o 
 -10   1  15       34.17       36.48      2.32 o 
  -9   1  15       29.71       26.02      1.66 o 
  -8   1  15        1.68        1.12      0.96 o 
  -7   1  15       10.19        9.59      1.10 o 
  -6   1  15        0.57       -1.03      1.03 o 
  -5   1  15       11.58       13.78      1.39 o 
  -4   1  15       17.33       13.58      1.61 o 
  -3   1  15        0.82       -1.18      1.18 o 
  -2   1  15       12.79       12.90      1.62 o 
  -1   1  15       82.44       90.89      3.83 o 
   0   1  15      133.48      122.84      3.78 o 
   1   1  15        9.92       16.22      1.77 o 
   2   1  15        2.43        3.82      1.44 o 
   3   1  15       17.64       18.62      1.99 o 
 -12   2  15      139.55      155.14      6.26 o 
 -11   2  15      144.23      160.34      4.23 o 
 -10   2  15       10.40       10.90      1.58 o 
  -9   2  15      182.14      187.24      3.86 o 
  -8   2  15      559.14      549.90      7.00 o 
  -7   2  15      174.16      177.67      3.35 o 
  -6   2  15       13.66       10.67      1.16 o 
  -5   2  15      139.79      153.02      3.91 o 
  -4   2  15       81.36       89.85      3.29 o 
  -3   2  15       17.80       23.88      1.92 o 
  -2   2  15       30.27       26.03      2.08 o 
  -1   2  15       94.89       90.65      3.26 o 
   0   2  15       61.01       66.04      2.92 o 
   1   2  15        0.63        2.49      1.37 o 
   2   2  15        5.64        6.01      1.53 o 
   3   2  15        2.80        4.33      1.58 o 
 -11   3  15        0.71        0.25      1.33 o 
 -10   3  15        0.89       -1.15      1.15 o 
  -9   3  15       12.96        9.50      1.53 o 
  -8   3  15       29.29       32.07      1.91 o 
  -7   3  15       82.29       83.46      2.45 o 
  -6   3  15      200.81      187.96      3.90 o 
  -5   3  15       43.86       46.38      2.51 o 
  -4   3  15        4.87        3.93      1.28 o 
  -3   3  15       13.92       12.34      1.47 o 
  -2   3  15       28.74       26.66      1.98 o 
  -1   3  15       64.05       63.53      3.48 o 
   0   3  15      330.51      335.17      7.58 o 
   1   3  15       87.63       92.38      4.75 o 
   2   3  15       26.31       29.49      2.91 o 
   3   3  15       32.60       33.19      5.27 o 
 -11   4  15        3.55       -0.49      1.33 o 
 -10   4  15       33.55       32.88      2.32 o 
  -9   4  15       44.90       40.81      2.46 o 
  -8   4  15       66.53       67.70      2.79 o 
  -7   4  15       34.79       32.16      1.84 o 
  -6   4  15        4.06        4.53      1.03 o 
  -5   4  15       77.26       85.21      3.12 o 
  -4   4  15      163.12      163.60      4.08 o 
  -3   4  15       43.07       41.30      2.22 o 
  -2   4  15      408.26      398.36      7.11 o 
  -1   4  15      206.88      192.18      4.67 o 
   0   4  15        0.18        1.27      1.33 o 
   1   4  15       67.47       68.45      4.54 o 
   2   4  15      123.39      118.98      4.97 o 
   3   4  15       46.07       47.18      3.54 o 
 -11   5  15        8.85        8.24      2.20 o 
 -10   5  15      209.40      207.08      4.84 o 
  -9   5  15      157.80      151.00      4.19 o 
  -8   5  15       11.40       12.53      1.58 o 
  -7   5  15      304.07      301.06      5.56 o 
  -6   5  15      586.10      559.26     12.06 o 
  -5   5  15      395.87      373.29      6.60 o 
  -4   5  15        0.73        0.84      1.19 o 
  -3   5  15       35.53       37.58      2.42 o 
  -2   5  15       30.03       31.82      2.07 o 
  -1   5  15       12.98       11.19      1.74 o 
   0   5  15        0.01       -1.28      1.28 o 
   1   5  15       15.39       21.66      2.67 o 
   2   5  15       49.21       41.79      3.33 o 
 -10   6  15        4.76        4.88      1.53 o 
  -9   6  15        4.31        0.76      1.29 o 
  -8   6  15        0.28       -0.38      1.15 o 
  -7   6  15        0.75       -0.11      1.36 o 
  -6   6  15       11.86       11.74      1.58 o 
  -5   6  15       43.20       43.40      2.81 o 
  -4   6  15        6.67        3.42      1.63 o 
  -3   6  15      108.80      111.06      4.47 o 
  -2   6  15      183.08      183.09      4.55 o 
  -1   6  15      474.65      461.62      7.11 o 
   0   6  15       40.43       36.75      2.76 o 
   1   6  15       80.65       78.56      3.91 o 
   2   6  15       52.49       52.99      3.75 o 
  -9   7  15       22.60       22.04      2.02 o 
  -8   7  15       16.57       17.17      1.89 o 
  -7   7  15       38.54       39.28      2.89 o 
  -6   7  15       29.38       26.45      2.08 o 
  -5   7  15        5.11        0.64      1.50 o 
  -4   7  15       52.54       54.17      3.21 o 
  -3   7  15        5.98        8.54      1.95 o 
  -2   7  15       26.54       26.56      2.48 o 
  -1   7  15        6.79       10.98      1.65 o 
   0   7  15       10.85        9.31      1.69 o 
   1   7  15       13.78       12.86      1.99 o 
  -8   8  15       31.77       32.55      2.70 o 
  -7   8  15       61.07       66.82      3.30 o 
  -6   8  15        2.45        2.11      1.43 o 
  -5   8  15       86.31       84.75      3.16 o 
  -4   8  15      109.13      109.50      4.14 o 
  -3   8  15       14.26       15.31      2.27 o 
  -2   8  15       12.02       13.95      2.16 o 
  -1   8  15       33.89       30.25      2.32 o 
   0   8  15       15.55       16.32      3.04 o 
  -7   9  15       87.74       93.46      5.08 o 
  -6   9  15       72.27       76.63      3.17 o 
  -5   9  15       49.94       58.64      2.88 o 
  -4   9  15       49.19       48.01      3.21 o 
  -3   9  15        0.69       -1.42      1.42 o 
  -2   9  15       28.21       25.73      2.52 o 
 -11   0  16       51.18       50.62      5.41 o 
 -10   0  16        6.18        7.50      1.88 o 
  -9   0  16       60.73       64.27      3.30 o 
  -8   0  16        9.63       48.73      3.82 o 
  -7   0  16       63.92       72.74      4.13 o 
  -6   0  16      155.75      167.58     13.51 o 
  -5   0  16      202.80      204.11      5.63 o 
  -4   0  16       38.00       41.75      3.42 o 
  -3   0  16       88.25       87.43      4.67 o 
  -2   0  16      283.16      258.13      7.90 o 
  -1   0  16     1313.51     1272.42     22.60 o 
   0   0  16        3.30        5.90      2.09 o 
   1   0  16        0.27        2.77      1.97 o 
   2   0  16        4.19        3.69      2.09 o 
 -11   1  16        7.21       13.75      1.77 o 
 -10   1  16      137.91      150.64      4.05 o 
  -9   1  16      162.92      173.31      3.54 o 
  -8   1  16      481.84      507.91      6.42 o 
  -7   1  16        0.58       10.20      1.58 o 
  -6   1  16      312.11      330.53      6.23 o 
  -5   1  16        5.92       10.25      1.39 o 
  -4   1  16      168.26      151.70      4.49 o 
  -3   1  16      177.86      186.69      4.55 o 
  -2   1  16      212.12      205.95      5.78 o 
  -1   1  16       12.20       25.20      2.17 o 
   0   1  16       69.87       79.55      3.17 o 
   1   1  16       10.90       12.15      1.69 o 
   2   1  16       27.10       29.83      2.44 o 
 -11   2  16      157.64      174.37      4.48 o 
 -10   2  16       23.47       31.25      2.27 o 
  -9   2  16       26.54       26.44      1.84 o 
  -8   2  16       30.00       51.90      2.93 o 
  -7   2  16      413.08      396.61      6.10 o 
  -6   2  16        0.86        5.50      1.32 o 
  -5   2  16      204.56      206.83      5.63 o 
  -4   2  16        8.12       10.37      1.44 o 
  -3   2  16      123.36      118.40      3.67 o 
  -2   2  16       40.28       48.70      2.67 o 
  -1   2  16      485.67      482.26     12.31 o 
   0   2  16        1.79        2.68      1.53 o 
   1   2  16        1.07        1.29      1.40 o 
   2   2  16       30.78       33.94      2.77 o 
 -11   3  16       19.19       22.28      2.14 o 
 -10   3  16        0.25       -1.19      1.19 o 
  -9   3  16      100.31      107.61      3.50 o 
  -8   3  16        0.08        0.22      1.30 o 
  -7   3  16        1.73        7.98      1.58 o 
  -6   3  16       48.58       54.47      2.43 o 
  -5   3  16      226.94      221.23      5.00 o 
  -4   3  16       10.11       16.00      1.92 o 
  -3   3  16       52.68       50.12      2.65 o 
  -2   3  16      201.21      206.32      4.95 o 
  -1   3  16        3.10        3.45      1.37 o 
   0   3  16      174.12      187.11      4.84 o 
   1   3  16        0.01        0.96      1.49 o 
   2   3  16       44.16       43.50      2.83 o 
 -10   4  16        1.77       -0.06      1.28 o 
  -9   4  16        2.02        0.56      1.28 o 
  -8   4  16       38.13       43.25      3.39 o 
  -7   4  16      236.16      241.43      5.06 o 
  -6   4  16        3.44       12.57      1.49 o 
  -5   4  16       21.22       18.78      1.87 o 
  -4   4  16        4.66        8.46      1.58 o 
  -3   4  16      305.10      291.71      5.40 o 
  -2   4  16        2.55       12.76      1.62 o 
  -1   4  16      212.73      203.87      6.31 o 
   0   4  16       61.26       55.15      3.59 o 
   1   4  16        0.56        0.49      1.47 o 
 -10   5  16       18.52       21.41      2.48 o 
  -9   5  16       61.84       69.23      3.00 o 
  -8   5  16       13.14       13.38      2.07 o 
  -7   5  16        2.65        0.14      1.09 o 
  -6   5  16       32.77       40.88      2.81 o 
  -5   5  16       71.33       78.05      3.18 o 
  -4   5  16       57.55       53.84      2.80 o 
  -3   5  16      175.14      181.72      4.67 o 
  -2   5  16        2.58        4.02      1.39 o 
  -1   5  16       34.13       30.25      2.10 o 
   0   5  16       48.82       52.61      2.92 o 
   1   5  16       86.08       92.50      3.83 o 
  -9   6  16        4.36        7.17      1.53 o 
  -8   6  16       15.85       15.13      2.02 o 
  -7   6  16       12.35       13.31      1.95 o 
  -6   6  16      151.99      155.13      5.29 o 
  -5   6  16        0.68        8.98      1.95 o 
  -4   6  16      269.19      290.44      9.62 o 
  -3   6  16       16.24       22.47      2.13 o 
  -2   6  16       14.55       11.83      1.83 o 
  -1   6  16      159.18      171.07      4.28 o 
   0   6  16       78.47       80.76      3.57 o 
  -8   7  16      109.92      119.01      5.19 o 
  -7   7  16       27.76       23.36      2.72 o 
  -6   7  16        0.28        8.11      2.03 o 
  -5   7  16       22.91       23.37      3.77 o 
  -4   7  16       82.53       92.48      4.02 o 
  -3   7  16      309.68      321.07      7.31 o 
  -2   7  16       26.67       25.89      2.32 o 
  -1   7  16        3.85        7.66      1.77 o 
  -7   8  16       72.30       89.94      5.45 o 
  -6   8  16       16.64       12.98      2.59 o 
  -5   8  16       44.48       56.00      5.57 o 
  -4   8  16      334.58      344.47     10.07 o 
  -3   8  16       16.91       18.48      2.42 o 
  -2   8  16        0.77       -0.49      1.70 o 
 -10   1  17       32.48       32.14      2.06 o 
  -9   1  17        6.11        7.92      1.26 o 
  -8   1  17       20.63       24.68      2.51 o 
  -7   1  17       35.51       34.83      2.44 o 
  -6   1  17       31.72       26.51      2.84 o 
  -5   1  17        2.07       -0.47      1.17 o 
  -4   1  17       22.29       19.17      1.94 o 
  -3   1  17       19.10       15.05      2.13 o 
  -2   1  17       29.38       29.68      2.89 o 
  -1   1  17        9.42       11.76      2.19 o 
   0   1  17        6.96        5.94      1.58 o 
   1   1  17       34.93       39.60      2.71 o 
 -10   2  17      168.67      185.52      4.66 o 
  -9   2  17      141.18      146.62      3.60 o 
  -8   2  17        7.34        4.18      1.58 o 
  -7   2  17       91.52       90.78      3.48 o 
  -6   2  17      281.97      272.12      5.93 o 
  -5   2  17       16.91       18.16      1.83 o 
  -4   2  17        6.01        3.71      1.33 o 
  -3   2  17       60.85       62.78      3.65 o 
  -2   2  17       66.35       63.13      3.08 o 
  -1   2  17        3.74        5.11      2.62 o 
   0   2  17        0.45        0.83      1.44 o 
 -10   3  17        1.03        1.12      1.49 o 
  -9   3  17       29.22       29.99      2.70 o 
  -8   3  17        4.37        6.13      1.88 o 
  -7   3  17       43.43       48.49      3.30 o 
  -6   3  17      173.02      184.62      4.24 o 
  -5   3  17       84.67       87.98      3.33 o 
  -4   3  17       54.12       48.45      3.13 o 
  -3   3  17        0.31        1.32      1.30 o 
  -2   3  17       16.81       14.41      1.87 o 
  -1   3  17        0.32       -1.26      1.59 o 
   0   3  17      162.97      153.58      4.50 o 
  -9   4  17        0.60        1.69      1.59 o 
  -8   4  17       33.78       30.86      2.27 o 
  -7   4  17      138.44      132.27      4.47 o 
  -6   4  17       17.75       15.88      1.78 o 
  -5   4  17       67.62       71.28      4.19 o 
  -4   4  17       52.10       54.81      2.87 o 
  -3   4  17       91.24       93.00      3.94 o 
  -2   4  17       35.12       37.35      2.36 o 
  -1   4  17      101.10       96.17      3.76 o 
   0   4  17       94.63      105.12      3.91 o 
  -9   5  17       45.02       48.71      3.49 o 
  -8   5  17      179.51      185.32      5.38 o 
  -7   5  17       42.64       39.17      2.89 o 
  -6   5  17       23.14       25.21      2.81 o 
  -5   5  17      105.57      102.33      3.71 o 
  -4   5  17       97.17       92.60      3.53 o 
  -3   5  17       62.83       62.35      3.33 o 
  -2   5  17       39.71       45.06      2.52 o 
  -1   5  17        1.63       -0.57      1.30 o 
  -8   6  17       35.59       42.49      3.02 o 
  -7   6  17       12.06       12.80      2.78 o 
  -6   6  17        5.75        4.75      1.93 o 
  -5   6  17      100.68      103.55      4.83 o 
  -4   6  17      133.63      123.25      4.52 o 
  -3   6  17       52.88       53.66      3.03 o 
  -2   6  17        9.69        7.02      1.77 o 
  -6   7  17       28.57       27.98      2.64 o 
  -5   7  17       68.25       74.79      3.78 o 
  -4   7  17        0.67       -1.59      1.59 o 
  -9   0  18       23.91       16.71      2.94 o 
  -8   0  18      174.76      184.38      6.92 o 
  -7   0  18      483.11      524.55     13.51 o 
  -6   0  18        7.11        6.25      2.36 o 
  -5   0  18      147.02      148.62      5.18 o 
  -4   0  18       36.72       37.35      5.90 o 
  -3   0  18      559.31      589.75     13.43 o 
  -2   0  18        1.47        0.31      1.89 o 
  -1   0  18        0.10       -1.89      1.89 o 
  -9   1  18       96.78      114.37      3.85 o 
  -8   1  18      283.77      300.64      6.23 o 
  -7   1  18        0.29       -1.42      1.42 o 
  -6   1  18       92.17       91.16      3.71 o 
  -5   1  18       21.81       26.10      2.44 o 
  -4   1  18      358.49      361.68      6.45 o 
  -3   1  18       30.28       30.55      2.89 o 
  -2   1  18      102.91      120.34      4.00 o 
  -1   1  18      172.61      174.36      4.84 o 
  -9   2  18      119.67      122.45      4.63 o 
  -8   2  18        2.38        3.99      1.65 o 
  -7   2  18       31.57       30.90      3.02 o 
  -6   2  18        0.99       -1.49      1.49 o 
  -5   2  18      224.35      215.11      5.34 o 
  -4   2  18        2.62        1.52      1.39 o 
  -3   2  18      466.52      464.38      8.21 o 
  -2   2  18        1.36       -0.52      1.73 o 
  -1   2  18       21.24       17.27      2.08 o 
  -8   3  18       30.99       29.49      3.48 o 
  -7   3  18      199.01      208.49      7.09 o 
  -6   3  18       23.36       21.78      1.91 o 
  -5   3  18        3.59        0.61      1.49 o 
  -4   3  18      196.53      205.23      5.24 o 
  -3   3  18      145.57      131.25      3.83 o 
  -2   3  18      157.86      169.87      4.71 o 
  -8   4  18        0.10       -1.01      1.50 o 
  -7   4  18        0.15       -0.03      2.09 o 
  -6   4  18       12.16       13.17      1.74 o 
  -5   4  18      215.77      223.81      5.36 o 
  -4   4  18       55.93       60.61      3.95 o 
  -3   4  18       66.64       75.36      3.46 o 
  -6   5  18       15.51       12.57      2.23 o 
  -5   5  18       57.10       59.39      3.67 o 
  -4   5  18       47.72       52.18      2.99 o 
  -7   1  19        5.38        4.19      1.83 o 
  -6   1  19        9.25        7.20      2.24 o 
  -5   1  19      109.85      115.64      3.70 o 
  -4   1  19       71.13       70.13      7.24 o 
  -6   2  19        0.18       -1.33      1.33 o 
  -5   2  19       10.56       10.23      1.87 o 
                                                 
